# Supplementary material for: Integrated microbiology and metabolomic analysis reveal the improvement of rice straw silage quality by inoculation of Lactobacillus brevis
Source: Biotechnol Biofuels Bioprod. 2023 Nov 28;16:184. doi: 10.1186/s13068-023-02431-y (PMC10685638; doi:10.1186/s13068-023-02431-y)
Supplement: Supplementary file 2 — Additional file 2. All identified metabolites of rice straw silage with inoculations of different strains. [file 13068_2023_2431_MOESM2_ESM.xlsx]

## Sheet: metabolites
ID	m/z	rt(s)	Name	adduct	score	HMDB	KEGG	SuperClass	Class	SubClass	CK-1	CK-2	CK-3	CK-4	CK-5	CK-6	LB-1	LB-2	LB-3	LB-4	LB-5	LB-6	Leu-1	Leu-2	Leu-3	Leu-4	Leu-5	Leu-6	Lac17-2	Lac17-3	Lac17-5	Lac17-6	Leu+Lac17-1	Leu+Lac17-2	Leu+Lac17-3	Leu+Lac17-4	Leu+Lac17-5	Leu+Lac17-6	Lac33-1	Lac33-2	Lac33-3	Lac33-4	Lac33-5	Lac33-6	Leu+Lac33-1	Leu+Lac33-2	Leu+Lac33-3	Leu+Lac33-4	Leu+Lac33-5
M500T393	500.24352	393.4790	Cytochalasin a	[M+Na]+	0.97267005119164		C19953	Alkaloids and derivatives	Cytochalasans	Cytochalasins	9374.04	8169.47	11550.7	14837.4	13092.2	11742.5	12429.4	14561.7	18149.5	14674.7	13591.2	12381.1	11428.5	11498.1	9936.56	13374.7	9114.55	11405.9	16228.6	13032.1	9460.55	10614.8	19817.5	13390.8	12398.5	12397	8780.94	11814.5	2944.44	2669.46	79669.1	78684.1	75295.1	2129.86	2841.37	71460.8	2918.96	2826.54	42874.9
M480T405	480.25404	404.8700	Cytochalasin b	[M+H]+	0.839944971143444		C19954	Alkaloids and derivatives	Cytochalasans	Cytochalasins	10669.6	12547.7	11455.2	13747.6	12016.3	9286.91	12856.1	11571	12490.5	12031.4	12524.1	12746.6	12583.1	11155.5	9865.15	13735.7	13033	12900.8	11470.5	12125.4	11276	11392.6	11519.1	10498.7	11777.2	12077.5	12646.2	13021.6	14770.8	17365.4	11200.4	11942.4	15755.8	8784.69	14241.4	11378.9	13032.6	8454.7	10570.8
M290T313_2	290.12276	313.3160	Dihydrolycorine	[M+H]+	0.728357512343992			Alkaloids and derivatives	Amaryllidaceae alkaloids	Lycorine-type amaryllidaceae alkaloids	16017.7	19047.8	17689	18869.4	2752.56	16795.3	16529.8	16228.5	16611.4	19017.6	16970.1	16945.2	10567	17072.7	14760.4	16653.7	17372.7	15821.1	14372.9	17632.9	16846.5	17867.2	14642	17302.9	15850.7	16816.3	15835	18474.9	26315.4	21293.2	16887.6	27119.1	27062.3	20880.3	22103.5	20705.3	25119.9	24959.4	20868.1
M534T432	534.27916	431.8230	Ergovaline	[M+H]+	0.873803258976435			Alkaloids and derivatives	Ergoline and derivatives	Lysergic acids and derivatives	1114.45	1293.86	1647.28	980.553	1058.9	624.082	1236.56	1198.94	920.489	1046	844.39	589.708	1313.02	1024.86	860.239	2034.55	1592.64	1421.88	1413.26	1884.51	904.866	881.517	1293.76	1505.07	1154.69	1007.18	987.974	1397.49	2678.71	2183.76	2688.28	3481.02	2622.83	2070.75	2177.47	2953.3	2219.34	2387.28	3240.03
M138T274_2	138.05445	274.0220	Trigonelline	[M+H]+	0.965431515396294	HMDB0000875	C01004	Alkaloids and derivatives			3.73122e+06	3.3027e+06	4.09183e+06	3.86342e+06	3.72198e+06	4.40394e+06	4.18556e+06	3.51782e+06	3.80351e+06	3.51078e+06	3.62495e+06	3.63235e+06	3.54346e+06	2.79977e+06	3.82385e+06	3.35875e+06	3.10152e+06	3.13836e+06	3.11832e+06	1.72523e+06	3.34356e+06	1.41913e+06	1.57678e+06	2.5247e+06	3.49491e+06	1.19011e+06	2.89913e+06	2.57787e+06	1.19444e+06	1.12865e+06	1.06097e+06	1.36021e+06	1.07343e+06	856422	918785	1.14447e+06	1.09027e+06	898086	887702
M485T381	485.12684	381.1300	(2s,3r,4as,12br)-2,3,4a,8-tetrahydroxy-12b-(5-hydroxy-6-methyloxan-2-yl)oxy-3-methyl-2,4-dihydrobenzo[a]anthracene-1,7,12-trione	[M-H]-	0.740825097745345			Benzenoids	Anthracenes	Anthraquinones	3614.1	3276.13	3676.8	3704.82	3479.09	3600.88	3563.8	3763.71	2856.85	3878.35	3403.89	4693.49	3184.01	4034.03	3718.68	4158.74	4175.73	344.188	3048.1	4381.71	3068.17	5124.91	1759.55	4390.44	4238.03	4169.75	4599.03	3398.59	5027.21	1346.91	6260.89	4951.12	5794.66	4698.26	3860.51	3828.87	4054.52	4644.78	2160.17
M236T314_1	236.14995	313.5770	(r)-.alpha.,.alpha.-diphenyl-2-pyrrolidinemethanol	[M+H-H2O]+	0.741190863815988			Benzenoids	Benzene and substituted derivatives	Diphenylmethanes	6.82337e+06	5.39468e+06	5.5789e+06	6.36199e+06	6.41712e+06	5.48318e+06	6.11373e+06	5.93044e+06	6.19362e+06	6.38644e+06	5.31153e+06	6.45798e+06	4.71385e+06	5.98611e+06	5.17869e+06	5.72794e+06	5.90762e+06	5.41355e+06	5.23956e+06	5.90184e+06	5.94826e+06	6.13002e+06	6.0127e+06	6.37554e+06	5.85655e+06	6.00749e+06	5.84894e+06	5.95491e+06	6.33998e+06	8.11416e+06	6.27415e+06	6.50873e+06	7.2345e+06	5.64505e+06	5.26415e+06	6.04955e+06	5.97974e+06	5.11076e+06	5.10157e+06
M262T243_3	262.09719	243.3810	(s)-desmethylcitalopram	[M+H-CH7ON]+	0.977959578562779			Benzenoids	Benzene and substituted derivatives	Phenylbutylamines	7982.81	9932.93	4950.83	5212.4	7473.35	11182.9	9266.29	5192.44	12979	6335.5	16153.7	4984.78	1744.24	7854.03	6411.11	7739.49	2634.13	5378.09	6064.95	18635.2	6475.91	6107.32	7491.91	5787.02	1812.29	7201.2	1099.19	7519.01	10975.5	9614.5	15711.9	12815	9011	2021.87	10839.4	9078.71	4242.97	3516.51	4395.79
M503T152	503.11788	151.6785	.tau.-fluvalinate	[M+H]+	0.816303015635244		C18790	Benzenoids	Benzene and substituted derivatives	Diphenylethers	13097.1	16554	12317.2	20316.1	18785.9	12489.7	21528.6	16173.3	18984.6	18592.6	17325.6	17231	16595.9	14749.3	28061.3	37315.5	15180.3	14191	18361.3	16577	13868.6	13487.4	12316.8	14871.2	21543	12544.2	13597.8	11184.1	13463.7	13820.4	5086.32	17485.8	14674.6	16977.4	10707.3	17735.1	19609.2	25920.1	21741.3
M493T281_1	493.15416	280.8450	1-(4-ethoxycarbonylphenyl)-2-(4-fluorobenzylthio)-5-(2-ethoxy-5-pyrimidinylmethyl)-4-pyrimidinone	[M+H-C2H4]+	0.77563647428669			Benzenoids	Benzene and substituted derivatives	Benzoic acids and derivatives	5468.05	5739.73	5343.42	5691.96	5797.82	5419.49	5305.24	5874.56	5995.95	6043.36	5138.33	5819.72	4983.63	5241.56	4894.44	5896.69	5744.93	5340.91	5028.03	6112.63	5170.63	6486.54	5763.53	6243.43	5900.44	6390.36	5358.86	5894.81	2986.56	6326.43	10569.8	10468.3	4473.67	8671.94	10509	10613.6	10445.9	8791.98	9011.2
M165T260	165.01785	260.2905	1,2-benzenedicarboxylic acid	[M-H]-	0.999834848271096	HMDB0002107	C01606	Benzenoids	Benzene and substituted derivatives	Benzoic acids and derivatives	158175	150821	150035	151893	171431	137000	153886	131643	80879.4	163514	136303	196821	146498	161437	169923	154903	175583	158666	118429	166859	162090	176643	130663	160188	187901	150852	27403	149061	141481	149255	158349	160247	216504	148645	163398	185943	169057	128172	108206
M477T340_2	477.16779	340.4640	1,4-bis[(p-hydroxyphenethyl)amino]anthraquinone	[M-H]-	0.97165213819999			Benzenoids	Anthracenes	Anthraquinones	2075.01	1926.07	1733.54	2952.84	1702.69	1403.05	2153.86	3092.62	1556.93	2751.3	1563.46	3548.69	1790.76	1557.49	1927.85	2540.79	1895.8	1648.33	4495.24	2323.61	1830.48	1522.54	2012.68	4141.25	1923.13	1413.78	1629.08	1998.62	7162.48	12140.7	11037.4	9012.78	11396	9396.87	6322.89	6810.61	6516.41	6776.67	4806.24
M422T158_2	422.25431	158.1185	1h-1,2,3-triazole-1-octanamide, n-[1,1'-biphenyl]-2-yl-4-(3-pyridinyl)-	[M+H-H2O]+	0.795200422460009			Benzenoids	Benzene and substituted derivatives	Biphenyls and derivatives	2535.03	26123	6466.53	42055.6	48953.9	5769.96	23181.3	67362.5	34120.7	65900.3	42272.7	45713.4	34373.9	14457.8	34394.7	3961.67	8191.93	46874.4	37787.1	6098.38	36669.3	60512.4	31858.6	53320.5	39424.1	42814.1	55884.3	51743.3	29192.1	38715.1	24080.3	45626.5	45089.1	35663.7	5213.89	62106.1	11492	3554.49	41476.3
M568T433	568.18427	433.1435	1h-indole-5-sulfonamide, n-(3-chlorophenyl)-3-[[3,5-dimethyl-4-[(4-methyl-1-piperazinyl)carbonyl]-1h-pyrrol-2-yl]methylene]-2,3-dihydro-n-methyl-2-oxo-, (3z)-	[M+H]+	0.9096452538556			Benzenoids	Benzene and substituted derivatives	Sulfanilides	19081.1	13770.5	17486.3	13202.7	15741.6	16472.6	22616.5	16773.6	28453.6	20232.1	14170.1	20962.8	14075.8	16067.1	17728.4	17411.9	12700.9	17497.6	13268.2	33836.3	17107.7	19839.2	15423.1	33882.9	16888.6	44380.8	24509.8	15793.5	9439.49	11332.7	9895.27	10993.4	10100.3	10297.7	8704.89	8328.64	8223.58	8022.28	6564.31
M599T381	599.14847	380.5660	1-naphthalenesulfonic acid, 8-(phenylamino)-	[2M+H]+	0.963465796136918	HMDB0061854	C11326	Benzenoids	Naphthalenes	Naphthalene sulfonic acids and derivatives	4985.59	7219.85	6177.44	3773.9	7951.33	5727.6	2170.86	7609.43	7803.68	4373.4	5881.61	7562	6107.89	8506.39	6010.04	5749.01	4529.45	4849.94	9346.42	9784.7	5180.28	8752.67	8878.28	5312.63	6817.15	8023.45	7020.51	6124.09	12260.8	11759.4	11344.5	11905.4	9826.06	10857.5	8930.51	8699.71	9762.23	11934.1	9715.04
M183T312	183.13733	312.2910	1-trifluoromethoxyphenyl-3-(1-propionylpiperidin-4-yl)urea	[M+H-C7H6F3NO]+	0.753727101435104			Benzenoids	Benzene and substituted derivatives	N-phenylureas	3444.78	3463	18007	2792.48	2695.24	3663.69	17907.7	2964.62	20109.8	3709.52	17528.5	19730.7	2565.18	2392.02	2723.11	11043.3	3346.66	16371.5	2866.56	15277.1	4202.64	2914.12	2813.12	2797.54	3118.16	15651.7	14617.1	15564.5	13609.5	1512.23	17010	15469.7	17317.1	17604.4	15487.1	15544	1893.5	15924	14921.4
M153T74	153.01815	73.9460	2,3-dihydroxybenzoic acid	[M-H]-	0.989206498402677	HMDB0000397	C00196	Benzenoids	Benzene and substituted derivatives	Benzoic acids and derivatives	1.10886e+06	649458	758213	1.16835e+06	656517	871217	1.13716e+06	422905	693361	1.20967e+06	863603	408141	1.39042e+06	771951	1.06727e+06	989000	756365	891319	1.02999e+06	992913	482808	1.05743e+06	549320	1.39724e+06	1.10824e+06	1.0368e+06	1.0706e+06	1.16261e+06	609377	1.04778e+06	683960	952268	2.19969e+06	1.80046e+06	1.09279e+06	832858	2.04928e+06	942303	967298
M108T240_2	108.07985	239.5080	2,4-diaminotoluene	[M+H-CH3]+	0.776584926395234	HMDB0041799	C14401	Benzenoids	Benzene and substituted derivatives	Toluenes	4016.14	5634.8	3221.73	3494.01	4942.07	3158.17	4186.15	4193.6	3911.3	3322.22	4009.28	6314.63	3591.94	3348.02	3423.92	4768.82	4053.98	3940.26	3273.52	5640.82	4775.12	3823.43	4549.23	4026.73	5233.22	4650.58	2409.57	3692.74	6331.32	3096.03	3764.07	3068.01	2421.7	2984.11	4012.8	4889.18	3635.95	3249.26	5028.69
M219T586	219.17330	586.4840	2,6-di-tert-butyl-4-hydroxymethylphenol	[M+H-H2O]+	0.952186223358753	HMDB0032048		Benzenoids	Benzene and substituted derivatives	Phenylpropanes	9826.37	8233.62	8707.52	9343.02	13277.7	9106.62	11612.9	8680.23	10486	8663.06	9210.75	8302.92	8593.09	8702.66	12421.4	8973.65	13937.7	8941.33	9309.65	8960.15	9395.24	10586.1	9312	8963.69	12344.8	9183.06	9874.8	10922.4	8892.12	8772.24	8698.73	9353.02	10902.7	9242.03	8910.21	8601.67	11321.1	8882.08	8763.61
M220T67	220.14494	67.2760	2,6-di-tert-butyl-4-methoxyphenol	[M-H-CH3]-	0.997779480713752			Benzenoids	Phenols	Methoxyphenols	214140	167090	314586	244912	411573	313893	748126	374162	160386	27127.6	356256	489213	178163	723887	202588	267781	326333	222448	337102	271072	300049	234911	214660	313403	695192	254782	283534	284746	264936	201333	162808	607624	639252	297322	224084	202978	252498	53541	27327.8
M205T32	205.15809	31.7110	2,6-di-tert-butylphenol	[M-H]-	0.99899799579776			Benzenoids	Benzene and substituted derivatives	Phenylpropanes	86514.7	110706	82499.5	105102	109591	96120.5	104240	114587	86710.2	146258	85032.1	77308.8	117150	91048.1	109523	99228.3	122600	120463	86335.8	72745.8	67671.8	80354.9	53309.1	86248.8	123727	114713	51786.6	121946	65669.8	64261.6	67889.1	89676	91271.7	89290.2	73511.2	95768.7	101007	120619	110002
M122T37	122.09609	37.4070	2,6-xylidine	[M+H]+	0.705197589273052	HMDB0060677	C11004	Benzenoids	Benzene and substituted derivatives	Xylenes	52488.7	44799.1	21932.1	40097.9	37360.5	45009.8	65119.5	49474.9	19732.7	11920.4	58558.3	40868.5	63216.1	73247.6	42699	10059.2	65492.7	48912.7	54025.7	44589.5	74985.1	72016.2	88800.9	60629.4	14148	65241.6	63062.2	64524.9	16288.6	60249.5	63277.1	64024.2	7895.23	58597	11663.8	31460.4	42691.9	7913.48	31093.6
M170T51	170.06211	50.7340	2-chloroamphetamine	[M+H]+	0.845508995332656			Benzenoids	Benzene and substituted derivatives	Phenethylamines	32652	25281.5	28603.9	27282.3	4069.23	24859.2	6016.79	27405	25368.7	25022.7	25024.8	29834.7	28148.1	31816.2	24180.3	33187.4	29981.8	30229.2	27354.2	29170	4941.82	35727.2	29402.1	29122.7	30568	31765.3	29419.2	32703.2	31087.2	11156.9	19841.6	12396.9	17403.7	10977.6	29155.1	17979	17376.7	24906.3	15692.8
M207T37_1	207.10092	36.5390	2-ethyl-2-phenylmalonamide	[M+H]+	0.706056363865184		C07499	Benzenoids	Benzene and substituted derivatives	Phenylacetamides	101470	90617.5	94412	105709	116678	87429.8	115535	102859	101035	85333.4	81268.6	118560	116299	109972	81467.1	121084	101879	113990	111031	98781.8	110966	179379	107439	144157	109069	127734	98175.5	115366	106988	120627	179437	121901	129127	108138	129471	127886	144387	108955	103296
M221T118	221.11649	117.8400	2-ethyl-2-p-tolylmalonamide	[M+H]+	0.869313163339367			Benzenoids	Benzene and substituted derivatives	Phenylacetamides	49562.4	70452	47082.2	47275	60444.7	53333.1	61619	48150	45482.4	35431.7	51274.7	56729.3	15576	52936.1	37009.7	52392.3	58613.3	47636.7	59639.7	45352.3	40695.5	48078	53002.2	48739.4	40249.6	52011.9	161012	60252.1	117230	62834.9	87108.5	73102.4	70385.2	61201.3	49652.9	74519.3	70957.7	55167	71170.3
M179T396	179.00015	395.5140	2-fluoro-3-(trifluoromethyl)phenol	[M-H]-	0.702628978249064			Benzenoids	Benzene and substituted derivatives	Trifluoromethylbenzenes	26148.6	28859.7	23115.3	26576.7	24520.4	22246.7	20747.7	26447.7	8253.38	28190.6	22671.1	28705.4	17286.3	20103.8	21058.8	23935.7	14567	23102.6	18124.4	20106	19919.6	22983.2	15898.6	11171.3	21567.4	10916.2	21081.1	26458.1	7501.93	9138.68	1042.43	1310.62	9677.66	988.169	504.44	8240.74	9735.21	1812.44	8945.03
M473T312	473.18212	312.1970	2-furancarboxamide, 5-(4-chlorophenyl)-n-[4-(1-piperazinyl)phenyl]-n-(2-pyridinylmethyl)-	[M+H]+	0.767022854694878			Benzenoids	Benzene and substituted derivatives	Anilides	3469.79	3398.09	7462.9	11768	9034.82	8457.93	9032.26	1712.61	9184.46	10441	8605.89	3879.72	3615.16	10293.9	8247.35	9352.48	10919.7	1581.56	9193.81	4309.74	18655.7	5714.55	2136.93	1627.11	5338.86	9848.94	9861.04	2988.65	4666.02	13756.1	10974.5	12056.7	2840.78	2142.17	3134.25	11431.2	11142	1853.78	9480.19
M471T287	471.15705	287.2990	2h-pyrido[3,2-b]-1,4-oxazin-3(4h)-one, 6-[[5-fluoro-2-[(3,4,5-trimethoxyphenyl)amino]-4-pyrimidinyl]amino]-2,2-dimethyl-	[M+H]+	0.758106371901039			Benzenoids	Benzene and substituted derivatives	Aniline and substituted anilines	5855.42	5593.44	6471.5	6158.18	1260.46	6754.22	6296.01	6494.51	6742	5936.02	581.006	6437.04	5674.55	5991.42	5937.61	6485.29	6161.32	6923.86	4968.7	5741.24	5542.53	6588.94	6726.39	6298.83	6287.04	6427.44	6189.87	6289.78	20701.8	14582.6	30534.5	21424.1	17501.1	34886	27027.5	20062	28802.9	29076.1	28010.2
M135T216	135.02915	215.8210	2-hydroxy-4-methylbenzoic acid	[M+H-H2O]+	0.825245125721074		C14103	Benzenoids	Benzene and substituted derivatives	Benzoic acids and derivatives	7298.52	3175.73	8686.25	6040.11	5237.34	7142.34	3921.86	10033.4	6544.11	13706.1	10148.1	7158.77	5774.38	10590.3	2857.55	5987.82	10701	5008.71	14304.9	9942.51	8678.56	6311.17	9229.49	18350.5	9847.32	6486.93	13058.8	8310.81	74989.4	82702.5	78562.6	70265.3	82152.2	72285.3	60442.9	60437.9	69379.8	63340.9	55867.2
M123T39	123.04379	38.7990	2-hydroxybenzyl alcohol	[M-H]-	0.973581554715875	HMDB0059709	C02323	Benzenoids	Benzene and substituted derivatives	Benzyl alcohols	184495	233965	141648	164183	219778	167902	350587	117471	89957.4	182261	113028	74139.5	201876	60639.3	338150	224459	93657.4	314321	248530	90262.2	110419	74969.4	48663.6	46486.3	254824	57635.4	129803	140475	46135.9	40630.3	38205.4	31286.4	49455	31649.2	35600.3	38010.7	35735.8	46471.4	28753.1
M135T334	135.04615	334.4270	2-Hydroxyphenylacetic acid	(M+H-H2O)+	0.6492	HMDB0000669	C05852	Benzenoids	Benzene and substituted derivatives	Phenylacetic acids	2578.05	2190.65	4564.35	2485.17	2480.74	2897.78	2408.41	5167.76	2580.59	4575.69	2985.32	3993.64	3455	1559.32	2427.62	2552.12	2353.36	2295.18	2429.06	3041.6	2553.74	3465.53	3075.1	2977.32	2821.27	2754.16	2882.73	3366.8	2745.93	2228.12	1785.09	2647.18	2407.89	2403.73	1725.09	1853.83	2098.4	1760.94	1908.73
M420T303	420.12205	303.4075	2-methoxy-3,5-dimethyl-6-[(4z)-4-[(e)-2-methyl-3-(4-nitrophenyl)prop-2-enylidene]oxolan-2-yl]pyran-4-one	[M+Na]+	0.952851074799894			Benzenoids	Benzene and substituted derivatives	Nitrobenzenes	3758.9	5234.02	5203.43	5749.87	6571.77	3191.79	6787.93	5502.15	5898.83	3430.42	5780.51	3243.16	1385.48	6094.91	1878	6425.27	5498.73	4502.15	4967.51	6402.89	5951	5497.72	6976.54	5468.99	6683.08	5362.7	5804.4	6262.66	14694.2	17690.7	17804.3	20531.7	17214.8	15271.2	16144.3	18590.8	19500.8	18747.9	15091.6
M137T316	137.06980	316.0295	2-methylbenzoic acid	[M+H]+	0.748982553462297	HMDB0002340	C07215	Benzenoids	Benzene and substituted derivatives	Benzoic acids and derivatives	7793.74	6548.74	5941.89	7094.07	8388.58	7092.71	3499.14	4641.01	5144.1	4612.51	3885.52	4070.71	7100.34	5946.97	6915.87	6571.49	3317.68	1828.03	6756.1	7747.26	2656.24	6273.32	4390.03	7453.15	7330.58	4949.03	6228.93	7835.27	8504.45	8245.58	4883.18	8194.9	9120.02	7893.19	5826.99	9559.82	9854.9	4701.25	7454.41
M192T179	192.06486	178.5670	2-methylhippuric acid	[M-H]-	0.967598258494186	HMDB0011723		Benzenoids	Benzene and substituted derivatives	Benzoic acids and derivatives	10521.7	12165.9	11482.5	12219.1	11814.2	9389.94	12219.4	11274.5	9980.92	11236.6	8910.7	14489.1	10936.7	17286.9	11502.8	16419.1	15085.7	9118.98	10462.9	31737.2	9188.43	23257.7	15738.1	17187.6	28429.3	19266.9	13953.4	16124	38064.9	60227.3	30112.5	32330.3	39329.1	31297.5	38935.9	32393.7	34969.5	33145.4	26468.3
M463T59	463.17926	58.5560	2-naphthalenecarboxamide, n-[(1s)-2-[4-(5-chloro-2,3-dihydro-2-oxo-1h-benzimidazol-1-yl)-1-piperidinyl]-1-methylethyl]-	[M+H]+	0.98607022718623			Benzenoids	Naphthalenes	Naphthalenecarboxylic acids and derivatives	9236.94	8618.35	21725.5	20972.6	19048.6	18476.5	16860.3	21235.3	69840.1	38268.7	24690.6	92189.3	7862.62	27992.4	18038.1	20245.4	25005.7	7656.36	16356.9	27632.1	13423	47096.8	30602	21278.4	17782.7	25174.8	41109.4	21296.7	20018.4	7690	25360.9	22736.9	22315.7	43019.9	21076.9	20984.9	20497.2	16949.5	4269.94
M136T230	136.07457	230.4640	2-phenylacetamide	[M+H]+	0.991313081792421	HMDB0010715	C02505	Benzenoids	Benzene and substituted derivatives	Phenylacetamides	26342.8	23627.2	27625.1	27045.2	24079	26976.8	24286.3	26369.7	30380.3	28288.1	26251.2	24528	26647.2	27930.2	26657.5	26463.5	28220.5	31311.9	25844.4	41010.7	27673.2	26766.5	26052.1	25605.3	28361.4	28900	25984.8	28128.7	23217.8	25763.8	24777.4	23034.3	23622.6	23923.2	21747	23167.6	25722.4	21863.4	20817.1
M165T143	165.01788	143.1245	3,4-dihydroxymandelic acid	[M-H-H2O]-	0.919608492641784	HMDB0001866	C05580	Benzenoids	Phenols	Benzenediols	48392.4	68514.1	51041.7	76939.2	68342.9	73430.8	49721.7	44690.6	22692.1	24022.8	27056.7	63839.9	49967.6	29620.2	49182.4	68206.5	30938.8	41182.2	43428.4	32044.8	51515.7	42607.9	43251.9	36104.1	39693.9	46902.8	25781.1	53141.7	16240.6	16331	17237.1	12274.9	20076.8	12718.1	22789.2	12757.8	19036.3	20977.1	11308
M135T37	135.07937	36.5510	3,4-dimethylbenzaldehyde	[M+H]+	0.921687387777383			Benzenoids	Benzene and substituted derivatives	Benzoyl derivatives	189157	170982	179352	200151	209058	162134	178866	163045	160718	164228	192093	212317	222576	200829	139089	185484	200118	185529	168201	181473	204991	189381	199027	174099	198452	182018	174880	175650	222509	212362	184361	208096	246041	183253	205143	185332	286327	224889	232106
M531T135	531.06370	135.0520	3-amino-2-(4-chlorophenyl)-2-hydroxypropanesulfonic acid	[2M+H]+	0.774266105674149			Benzenoids	Benzene and substituted derivatives	Halobenzenes	3925.99	2445.08	4014.29	2516.53	2569.74	1839.32	1786	2369.04	9848.21	7052.4	5119.45	2674.63	3022.51	2105.88	6561.96	4941.37	4217.96	2623.14	3637.3	6278.57	3950.05	3975.57	2060.43	2420.13	3338.42	1436.43	2253.36	2413.19	3303.46	3221.62	2599.53	2174.74	1483.47	2367.01	3097.07	2033.8	3362.92	2701.57	2586.92
M126T72_2	126.05414	71.8415	3-hydroxyacetaminophen	[M+H-C2H2O]+	0.835610137149111			Benzenoids	Benzene and substituted derivatives	Anilides	194725	250413	272370	263941	206460	264144	178103	216540	227509	139954	175098	205653	225962	190998	131031	208493	187659	280799	186821	217926	282436	244247	234942	217390	229396	220974	191992	301134	318011	233724	200985	237903	314189	191712	195244	300316	282300	179833	183426
M121T154	121.02753	154.2160	3-Hydroxybenzoate	(M+H-H2O)+	0.6789	HMDB0002466	C00587	Benzenoids	Benzene and substituted derivatives	Benzoic acids and derivatives	3227.3	3244.62	3366.09	3353.18	3798.17	3072.75	3332.27	3024.38	3138.56	3369.77	3201.31	3575.33	2558.91	3487.71	2178.43	3634.25	2844.9	3879.64	3741.75	3597.35	3190.88	1994.44	4046.88	3394.65	3250.11	2469.84	3689.8	3664.09	4697.77	3055.64	2667.9	3138.31	3289.56	4000.25	3863.54	3792.15	1496.42	3198.12	5056.57
M152T34	152.03397	34.1840	3-methyl-4-nitrophenol	[M-H]-	0.912039170317982			Benzenoids	Phenols	Nitrophenols	29880.1	32116.7	33383.6	37258.9	40030.7	28550.1	10370.1	27965.1	26499.2	29085.3	22825.6	28429.8	37207.3	43382.6	18452.7	33618	38586.1	48569.7	15859.6	35851.9	35868.6	47813.3	45151.3	36758.5	39450	61589.5	28831.5	46863.3	97536.2	97246.7	78865.7	148881	98072.6	81369.8	86830.9	200066	117974	116086	256138
M138T241	138.05418	241.1835	4-aminobenzoate	[M+H]+	0.737014042092453	HMDB0001392	C00568	Benzenoids	Benzene and substituted derivatives	Benzoic acids and derivatives	38619.8	34960.5	45024	45340.8	41461.1	44284.8	37906.5	47827.1	44736.1	43705.9	42581.1	44315.7	45677.6	56935.2	47900.2	54292	51188.1	52515.9	38221.9	47225.4	45433.5	47909.1	51489.9	50350.1	47286.4	49700.7	44273.2	53200.4	63244.1	217293	190388	76407.9	202617	172771	152106	180853	161321	140154	152632
M110T52	110.05931	52.2610	4-aminophenol	[M+H]+	0.86922981593711	HMDB0001169	C02372	Benzenoids	Benzene and substituted derivatives	Aniline and substituted anilines	384399	384605	388427	419314	556179	392281	410965	521694	377228	356773	401755	477838	428268	437136	336582	518588	440587	488510	458539	405441	368753	513872	437235	407144	420585	524274	454620	527700	325809	395263	298295	345066	386472	292856	293261	360563	327082	329152	282952
M137T130	137.05891	129.5180	4-hydroxy-3-methoxybenzyl alcohol	[M+H-H2O]+	0.918856092446194	HMDB0032012	C06317	Benzenoids	Phenols	Methoxyphenols	43688.7	34070.3	49668.7	55858.6	53939.9	44951.1	100933	47668	44960.4	52504.6	46668.1	47471.5	50746.6	56266.4	31337.7	47795.6	44078.2	46916.9	55370.2	56087	41191.7	57998.3	64631.6	71323.6	51684.7	49891.2	55777.1	43369.3	50105.4	39820.7	39434.3	45570.3	121713	112833	48653.5	44447.8	50574	42571	43889.3
M181T260	181.01307	260.0730	4-hydroxyisophthalic acid	[M-H]-	0.999289654304347		C21168	Benzenoids	Benzene and substituted derivatives	Benzoic acids and derivatives	15204.7	13895.9	15772	14060.1	19325.2	14889.9	18168.9	14654.1	38952.2	21236.2	15061.3	20521.4	15340.1	17251.7	14895.5	18420.2	18560	20556.3	16962.1	20654.6	17670.3	22469.3	17518.1	26119.3	19755	22050.5	15095.7	17001.4	45161.7	44230.7	40663.3	58248.6	55751.9	35217.5	43755.2	54941.3	52190.2	32885.8	30103.2
M150T146	150.05519	146.0290	4-hydroxymandelonitrile	[M+H]+	0.848868051649321		C03742	Benzenoids	Phenols	1-hydroxy-2-unsubstituted benzenoids	81330.8	60489.7	65211.9	72563.2	60759	64589.3	60710.1	77987.8	72833.5	68756.9	73125.2	75756.5	59912.9	84190.5	54128.9	69392	89563.5	63301.9	79178.5	89741.8	69693.3	102385	91377.7	75635.8	73906.6	83200.2	73182.3	72330.3	20704.4	27715.4	31299.3	31158.2	25343.4	29405	23336.3	27408.8	26448.9	23660.9	28091.5
M121T279	121.06382	279.4720	4-hydroxyphenethyl alcohol	[M+H-H2O]+	0.989038410235505	HMDB0004284	C06044	Benzenoids	Phenols	Tyrosols and derivatives	10416.4	36828.3	295315	64260.5	54432.1	60875.1	222859	243808	58099.3	68526.5	53165.4	64112.3	185698	67128	95808.8	65354	65807.7	23794.8	51512.3	430380	76601.2	41205	50585.5	243075	66983.1	38103.6	61297.8	72591.4	34153.3	31319.7	29871.6	30322	31153.4	29889.4	28968.3	23523.9	32697.8	26841.5	30300.5
M151T183	151.03872	183.0450	4-hydroxyphenylacetic acid	[M-H]-	0.930668952901609	HMDB0000020	C00642	Benzenoids	Phenols	1-hydroxy-2-unsubstituted benzenoids	38113.9	32502.6	27601.9	24061.5	35325.2	33981.8	36464.4	24133.3	17575.3	31954.3	20341.2	28787.2	31388.8	20346.3	32029.8	34273.9	20417	30776.2	30456.5	22485.4	27930.7	25836.6	19341.1	22233	40836	32711.2	21766.3	27537.7	18435	16454.8	18314.4	14989.9	16342.6	19181.7	15244.4	15309.3	18521.8	14976.9	12966.3
M133T210	133.10037	209.5740	4'-methylmethamphetamine	[M+H-CH5N]+	0.727717012737563			Benzenoids	Benzene and substituted derivatives	Phenethylamines	17849	15124.6	15512.5	15934.3	16858.1	14953.3	14985.3	15197.4	17278.7	15144.9	14079.8	14589.8	12773.6	15284.8	13837	14349.9	14335.2	14507	14204.5	15534.6	13280.4	17506.8	16359	15687	14860	17047.4	13718.1	14681.4	21483.1	23333.7	32046.2	22693.8	22638.4	17967.4	20958.2	21868.6	18522.2	17926.2	18056.7
M138T348	138.04068	348.0730	4-nitrophenol	[M-H]-	0.859008096287813	HMDB0001232	C00870	Benzenoids	Phenols	Nitrophenols	15362.4	15151.6	2200.72	1965.87	14822.8	16378.3	15484.6	16000.6	1265.07	2979.74	2841.33	14007.9	15667.9	3608.6	14675.1	2341.56	15137.4	20845.8	5030.71	17061.6	3404.38	18298	15733.4	3754.34	13180.5	20795.1	4056.74	2445.78	7210.39	7729.01	8054.98	6420.79	7392.73	9021.71	7831.1	6746.83	7030.33	7630.54	6984.17
M303T159	303.13172	158.8025	5-(diphenylphosphinyl)pentanoic acid	[M+H]+	0.701407461213477			Benzenoids	Benzene and substituted derivatives	Phenylphosphines and derivatives	30018.2	26961.5	25517.4	33063.9	40121.5	32841.4	38538.9	36334.1	34501.8	35772.1	31693.6	31367.6	26565.4	37131.5	31834	34534.4	39272.2	50704.5	28720.9	28884.9	32867.9	36613.8	32661.1	29196.5	29122.8	34079.3	32122.8	38535.5	24391.9	43956.6	26133.7	36499.3	25109.5	20819.9	20370.2	42710.7	33521	25414.6	22086.2
M267T55	267.19419	54.5490	5-heptenoic acid, 7-[(1s,2r,3r,4r)-3-[[2-[(phenylamino)carbonyl]hydrazinyl]methyl]-7-oxabicyclo[2.2.1]hept-2-yl]-, (5z)-	[M-H-C7H5NO]-	0.891640429209615			Benzenoids	Benzene and substituted derivatives	N-phenylureas	12078.2	166145	229421	9778.23	126138	244210	127424	10444.4	45361.8	149754	226506	152144	109395	87007.2	104080	81099.2	68943.7	11869	173772	121719	107531	135369	106639	93136.2	65767.4	12426.7	97417.8	127057	113132	31043.6	22156	46756.6	25590.2	23733.5	21831.2	14107.1	21096.6	19520.7	26250.4
M623T283	623.14834	282.8650	6,10,11-triethylcarbonate-1-demethyl daunomycinone	[M+Na]+	0.82527181271051			Benzenoids	Naphthacenes	Tetracenequinones	2462.11	6083.27	6312.69	6622.92	6794.24	5687.14	6652.21	6016.27	5888.57	6378.46	5486.03	6591.25	6017.62	5960.33	6267.22	6573.05	2803.06	6053.42	6157.99	883.67	5254.56	2002.79	2804.44	3362.75	4409.86	6686.15	6116.94	6112.32	13301.2	8623.08	12832.4	9457.38	11787.4	10497.8	13917.3	7433.58	12164.6	10470.8	17216.9
M321T35	321.20467	35.2260	8-gingerol	[M-H]-	0.855254130608475		C17495	Benzenoids	Phenols	Methoxyphenols	67278.9	59774.7	63109	64955.7	63440.4	73064.8	71992.8	70379.8	11570.1	78111.6	68238.7	73537.7	30169.7	69243.5	61548.2	78007.8	63025.7	77533.9	39649.6	73821	62678.5	69667.3	36570.2	61128.8	63987.1	65147.2	65824.8	75271.4	66358.8	29620.8	61236.3	72549.1	72832.4	68645.7	73319	92733.8	58893.5	21285.7	62588
M473T325_2	473.18446	324.7495	Acetic acid, 2-[[2'-(5-ethyl-3,4-diphenyl-1h-pyrazol-1-yl)[1,1'-biphenyl]-3-yl]oxy]-	[M-H]-	0.978481722304552			Benzenoids	Benzene and substituted derivatives	Biphenyls and derivatives	9484.11	7696.03	10834.8	8413.95	6588.32	9218.12	10572.5	10024.2	7267.81	7136.2	9091.7	15324.6	6741.92	6312.72	7811.5	7524.31	9059.07	6222.48	6619.13	8311.56	15006.1	8068.67	6444.75	9818.61	9660.73	7039.14	8462.12	7764.19	2970.83	1995.98	1195.52	2683.58	3568.78	1748.13	1702.41	2570.77	1837.01	1601.81	1526.25
M179T46	179.03375	46.4695	Acetylsalicylic acid	[M-H]-	0.962139395389852	HMDB0001879	C01405	Benzenoids	Benzene and substituted derivatives	Benzoic acids and derivatives	964957	650887	1.01952e+06	804092	549505	964030	733112	541988	208002	689449	645317	780223	1.06713e+06	312750	883314	1.31646e+06	375493	1.18813e+06	905986	779674	1.06436e+06	803371	591981	485080	1.26343e+06	315848	722200	957299	121124	87010.1	129081	77215.9	98523.5	27461.6	88775.7	121150	74341.5	90176.6	88991.1
M164T70_2	164.09250	69.5070	Ala-Phe	[M+H-C4H11N]+	0.889186560424349	HMDB0014859	C07375	Benzenoids	Benzene and substituted derivatives	Benzoic acids and derivatives	173166	123878	271435	214680	213965	241295	228627	377884	201009	213703	259248	335131	286692	297675	136564	296096	311838	269880	423244	415644	540250	389439	412899	406347	325296	391857	335417	367881	820567	1.03899e+06	950375	888763	745443	836036	721484	759209	829985	755765	716762
M439T455	439.22424	455.0145	Alfentanyl	[M+Na]+	0.888666733765267	HMDB0014940	C08005	Benzenoids	Benzene and substituted derivatives	Anilides	26734.7	25709.7	25373.5	27642.8	39459.7	26065.6	28555	31125.3	20930.6	29662.7	31299.5	22214.8	24713.6	27963.8	21532.7	28045.2	29279	24440	24799.5	26022.1	23729.6	18480.6	29547.9	22140.8	30743.3	19236	18601.1	29314.1	72932.5	32822.2	45994	58218.4	39781	49750.4	64789.2	42335.7	48987.6	88304.4	77982.8
M506T283	506.16271	282.8850	Ampkinone	[M+H]+	0.862015863948509			Benzenoids	Benzene and substituted derivatives	Benzophenones	5318.57	5367.55	3059.03	925.748	1428.95	5581.49	5185.13	5881.87	1373.42	1278.57	6063.3	5699.46	4944.69	2832.9	2816.84	6557.86	7605.24	1997.44	3505.75	1552.61	3674.42	510.435	6322.44	3062.86	4951.8	6489.18	801.834	6575.69	3826.14	4386.05	5506.84	5456.22	13328.3	3362.21	2854.23	4109.68	4153.55	4717.4	2933.6
M294T276	294.17054	276.0565	Anastrozole	[M+H]+	0.918947523722906	HMDB0015348	C08159	Benzenoids	Benzene and substituted derivatives	Phenylpropanes	1777.37	8563.86	7652.09	5799.9	11398.1	6674.46	8585.23	7363.54	4804.88	6905.49	10503.9	5158.56	5213.32	4934.69	7269.01	4949.21	5799.49	5551.89	5152.11	5874.85	9162.88	6556.18	6646.77	6196.18	8215.1	4750.9	5465.21	8549.06	10883.9	6111.31	7048.51	6174.64	5237.29	5692.58	5036.79	13253.2	6770.03	7613.6	5953.27
M94T274	94.06438	274.0765	Aniline	[M+H]+	0.920399183488988	HMDB0003012	C00292	Benzenoids	Benzene and substituted derivatives	Aniline and substituted anilines	25282.8	19152.7	24600.2	24413.7	22993.2	27103.2	24811.2	21702.6	23756.5	21299.3	21386.8	20746.3	21311.7	18157.4	23757.7	20200.1	21020.7	18397.9	19022.2	16966.7	22493.8	12809.2	16186.5	18419.4	21537.9	9739.2	19503.7	12990.3	7369.04	7662.43	7092.42	8077.98	3629.62	7107.22	7361.74	9588.52	9295.84	5654.36	4895.5
M138T308	138.05384	308.3120	Anthranilic acid (Vitamin L1)	(M+H)+	0.6087	HMDB0001123	C00108	Benzenoids	Benzene and substituted derivatives	Benzoic acids and derivatives	107249	111781	119942	118881	129831	128731	125219	122810	116343	112098	112576	126893	103413	100741	114623	108792	109074	100012	95248.5	104631	133373	97071.1	101936	115879	113466	95940.9	102368	99988.9	162861	184300	176921	187967	173891	182742	138298	174268	169500	150087	143513
M197T286	197.05941	285.9525	Asarylaldehyde	[M+H]+	0.762337511835995	HMDB0029648		Benzenoids	Benzene and substituted derivatives	Benzoyl derivatives	16329.7	8645.29	4663.86	20441.1	15670.3	19842	10977.4	15670.6	15434.3	18837.8	19305.9	24582.1	10278.7	16527.8	16768.6	23039.3	13567.3	16938.6	26379.6	14158.7	15086.2	14228.5	13390.5	15099.9	26125.6	15786.9	15144.4	14990.8	6598.7	6002.64	4041.26	5692.71	4491.19	2587.4	5866.99	5579.2	5162.92	5953.51	5190.3
M567T221	567.34525	221.3910	Atglistatin	[2M+H]+	0.735316411845565			Benzenoids	Benzene and substituted derivatives	Biphenyls and derivatives	10543.9	10863.1	8503.9	8488.16	4128.84	6976.71	6108.88	5069.68	8633.97	9885.25	9536.1	6782.73	8314.03	8468.98	11067.7	6916.62	4889.33	6507.88	3710.81	7778.67	7146.03	6268.94	7187.49	2998.37	9178.95	8437.99	4923.15	6663.85	10928.3	7939.45	5218.24	5931.84	6854.08	7676.76	6595.41	8617.2	5934.73	11762.1	4904.7
M367T383	367.11950	382.9805	Atovaquone	[M+H]+	0.991618848813122	HMDB0015249	C06835	Benzenoids	Naphthalenes	Naphthoquinones	22507.5	22473.4	88803.3	25984	23115.7	65304.1	51933.8	67559	36016.5	39456.3	69150.1	60016.9	26719.1	26512.5	33768.9	39425	15445.6	32909	24896.6	37019.9	77304.8	23760.6	23899.7	29202.1	57077.2	24068.5	23026.1	43777.2	109914	178694	135857	128752	160894	125102	204591	194503	123842	121400	178598
M329T216	329.06370	216.3665	Aurantio-obtusin	[M-H]-	0.971684187962535		C17670	Benzenoids	Anthracenes	Anthraquinones	144370	179555	168055	170316	181364	146560	114079	166893	133070	190254	130667	116226	158629	183198	152254	182753	187646	182580	139821	154739	138788	200115	196593	174534	171623	161471	173808	219425	196880	171298	193180	192366	198821	153793	198917	256024	183136	183704	172683
M465T35_1	465.07891	35.1630	Benfotiamine	[M-H]-	0.899076174307465			Benzenoids	Benzene and substituted derivatives	Benzoic acids and derivatives	76471.8	81835.8	56266.6	86628.4	85975.7	80462.3	88473.3	71799.1	91964.5	152088	76266	61189	73546	69305	111369	94886.2	73441.7	86646.1	76390.1	68142.9	71974.2	52439	69883.2	70270	51274.3	71191.4	61067.3	101859	42672	27072.6	33739.7	33619.4	32621.5	18187.4	30971	74252.6	32449.6	34183.4	92199.8
M290T33	290.28354	32.7100	Benzamide, n-(5z,8z,11z,14z)-5,8,11,14-eicosatetraen-1-yl-4-hydroxy-	[M+H-C7H4O2]+	0.989638891274695			Benzenoids	Benzene and substituted derivatives	Benzoic acids and derivatives	110345	72837.9	86869.3	58498.8	59659.1	77753	71715.2	118890	52399.8	65924.5	106187	83719.3	62467.3	55451.6	48095.5	60788.8	57543.2	64089.4	46294.2	80209.8	155616	92646.7	83211.3	87147.1	71527.3	69792.7	62398.9	81252.8	89853.3	123027	121173	116852	63247.2	120100	46639.9	27579.7	69961.9	51892.8	48920.2
M625T373	625.28968	373.3440	Benzamide, n-[2-(dimethylamino)ethyl]-n-methyl-4-[[[[4-[4-(4-morpholinyl)-7-(2,2,2-trifluoroethyl)-7h-pyrrolo[2,3-d]pyrimidin-2-yl]phenyl]amino]carbonyl]amino]-	[M+H]+	0.973900404693677			Benzenoids	Benzene and substituted derivatives	N-phenylureas	1796.97	2132.69	1675.48	1170.55	1938.86	1561.47	2018.02	2208.71	1949.15	2238.37	2003.47	2211.27	1716.28	1983.64	1693.57	1930.93	718.318	1797.7	1777.65	2139.8	1450.13	2102.2	2329.74	1212.2	1909.03	2443.38	1841.86	2343.8	13800.9	15657.8	13622.5	16077.1	11612.8	9706.38	6785.74	7529.79	7396.89	7497.08	6677.26
M503T281_2	503.20858	281.3710	Benzamide, n-[2-[[(3r)-1-[trans-4-hydroxy-4-(6-methoxy-3-pyridinyl)cyclohexyl]-3-pyrrolidinyl]amino]-2-oxoethyl]-3-(trifluoromethyl)-	[M+H-H2O]+	0.70240734265155			Benzenoids	Benzene and substituted derivatives	Benzoic acids and derivatives	5392.11	5332.13	5470	5688.22	5601	5591.38	6325.05	5898.65	1360.74	5514.41	1502.99	2387.95	4869.17	5433.79	5521.5	5624.05	1785.6	2351.95	5099.38	5632.38	4975.9	5691.44	4966.19	5725.98	5556.87	5391.45	4941.29	2238.47	6940.61	8738.16	3341.39	7742.32	8716.58	6791.85	7036.79	4208.65	4402.49	2393.13	6243.39
M347T228	347.14863	227.8905	Benzeneethanamine, 2,5-dimethoxy-n-[(2-methoxyphenyl)methyl]-4-nitro-	[M+H]+	0.937966555193982			Benzenoids	Benzene and substituted derivatives	Nitrobenzenes	22188.9	18681.4	27768.6	18157.6	28462.4	25286.7	20348.1	29145.3	24863.3	18998.7	28419.3	16216.3	16295.9	14602.3	14001.8	15713.6	16898.6	13081.7	16332.7	16410.9	20275.9	14893.6	16273.7	14733	18600	16110.7	14650.1	17796.7	15284	20678.1	20663.2	15811.1	21016.2	15532.3	17082.2	20678.8	23514.6	19666.4	14688.8
M254T327	254.16130	327.1865	Benzeneethanamine, 3,5-dimethoxy-.alpha.-methyl-4-propoxy-	[M+H]+	0.926969445429172			Benzenoids	Benzene and substituted derivatives	Phenethylamines	21689	16212.1	14647.1	15276.9	17592.1	15914.9	624482	641524	656801	485969	686513	686826	863838	601262	759528	858355	691037	785440	885556	683027	555150	642014	698706	683744	721126	675005	661456	671727	483266	553221	594039	558177	366455	622889	556122	696074	660265	745523	706837
M347T209	347.24026	208.8130	Benzeneoctanol, 3-hydroxy-4-[(1r,3s)-3-hydroxycyclohexyl]-.theta.,.theta.-dimethyl-, rel-	[M-H]-	0.98124153361788			Benzenoids	Benzene and substituted derivatives	Cyclohexylphenols	220146	98019.3	123103	107229	119049	239832	101061	111377	77787.6	128978	180840	90196	65659.1	217331	100970	88128.6	224225	224462	293514	391687	327998	239277	199778	497259	224233	222883	151589	142799	215398	193433	196375	209368	416068	370786	165113	326813	193450	161450	160248
M525T370	525.17653	370.2110	Benzenepropanoic acid, 5-(3-carboxybenzoyl)-2-[[(5e)-6-(4-methoxyphenyl)-5-hexen-1-yl]oxy]-	[M+Na]+	0.908492217411434			Benzenoids	Benzene and substituted derivatives	Benzophenones	2867.08	3684.48	2048	3537.17	5760	3052.26	1855.67	3436.26	2061.51	4276.87	3408.92	3026.07	4886.09	3192.99	3689.81	3952.51	5287.31	4680.78	2861.41	2795.39	2300.15	2486.32	4552.27	5587.43	3084.57	5417.48	4974.4	4624.51	6515.72	7510.74	3604.31	5526.22	6337.16	6085.38	6145.78	3162.77	4306.96	4312.56	2449.41
M311T249	311.18301	248.8890	Benzenesulfonic acid, 4-undecyl-	[M-H]-	0.829565928611115	HMDB0032549		Benzenoids	Benzene and substituted derivatives	Benzenesulfonic acids and derivatives	5386.65	5955.31	6267.93	6938.62	7217.77	5089.25	5918.22	6439.13	4308.84	6537.41	5543.59	6475.22	6449.87	6782.17	5098.6	6753.92	7514.54	6571.01	5554.04	6939.43	6103.87	7957.13	5964.14	7037.57	6632.44	7388.23	6308.82	6477.74	8346.82	9197.47	5599.7	6671.04	14649.8	4047.06	5269.72	5678.37	6483.8	3727.67	4156.85
M123T281	123.04325	281.3945	Benzoic acid	[M+H]+	0.965884332870907	HMDB0001870	C00180	Benzenoids	Benzene and substituted derivatives	Benzoic acids and derivatives	61598.8	55988.1	69643.9	61587.2	66279.8	73441.3	66275.7	66124	52005.1	61658.9	62134.2	53646	64214.2	52761.8	70812.1	62144.8	55052	59642.2	55747.9	51393.2	67156.4	47482.3	46309.4	50194.9	64230.5	48203.7	49566.8	65250.9	59541.2	133692	86387.2	81033.8	113009	58359.6	58794.5	107143	87491.7	62119.2	67056.4
M368T412	368.08418	411.5500	Benzoic acid, 4-[(1s)-1-[[5-chloro-2-(4-fluorophenoxy)benzoyl]amino]ethyl]-	[M-H-CO2]-	0.808735497201369			Benzenoids	Benzene and substituted derivatives	Benzoic acids and derivatives	5621.2	5199.74	6578.42	6023.16	8657.37	4437.95	6743.54	5317.57	4290.52	5778.16	5059.83	4698.42	1644.52	5520.87	2951.34	5458.46	5601.97	5953.56	4041.72	4996.75	5024.74	6068.73	6535.66	5233.8	5294.55	5787.84	5626.06	5823.55	9261.2	19249.9	5962.61	8198.23	18175.7	5171.8	6405.24	8551.01	5178.98	5578.62	6139.23
M889T432	889.24105	432.0670	Benzoic acid, 4-[4-[[5-(4,5-dimethyl-2-nitrophenyl)-2-furanyl]methylene]-4,5-dihydro-3-methyl-5-oxo-1h-pyrazol-1-yl]-	[2M-H]-	0.73934386986829			Benzenoids	Benzene and substituted derivatives	Benzoic acids and derivatives	927.179	879.575	1445.75	1057.01	1090.65	1247.09	1552.69	1384.9	974.348	1207.93	1057.6	1741.22	923.737	1123.82	1186.94	1632.31	1315.27	1096.9	1002.94	1322.32	731.495	1677.52	1300.86	1166.6	931.546	1561.21	1305.65	1289.91	487.91	864.84	508.269	494.052	554.484	459.485	529.147	603.669	260.609	772.252	362.142
M91T219	91.05367	218.5820	Benzyl alcohol	[M+H-H2O]+	0.986110540409773	HMDB0003119	C00556	Benzenoids	Benzene and substituted derivatives	Benzyl alcohols	250824	209083	272227	262014	241569	264946	267006	284494	314600	302717	261997	261498	244848	302433	242076	262505	296723	272141	267503	274277	247383	294256	275462	281779	290702	284244	264073	291677	311779	358947	306420	323319	331372	298150	307501	300986	310207	280388	269487
M335T226	335.11132	226.1680	Benzyl butyl phthalate	[M+Na]+	0.975548349971437		C14211	Benzenoids	Benzene and substituted derivatives	Benzoic acids and derivatives	6540.43	5676.16	6202.03	6412.97	2377.57	5883.14	6550.54	6159.78	6375.63	6138.58	5076.71	6307.47	5954.53	6267.4	6105.9	1444.1	8234.24	6424.91	7830.36	6618	5836.8	1404.07	7873.34	6136.96	7165.85	9637.65	6793.98	6354.88	289186	256264	240798	271237	270222	296005	256246	239868	255083	259574	264495
M523T382	523.10528	382.3540	Brodifacoum	[M+H]+	0.917451443656868		C18694	Benzenoids	Naphthalenes	Phenylnaphthalenes	15443.5	15112.8	14481.8	9356.56	18244.5	20223.8	6507.69	21462.5	22791.2	11243.2	11502.5	17788.8	7723.57	9619.08	12508.3	12768.2	10551.6	12847.8	10798	11385.5	12682	16230.9	15569.5	21691.8	12261.2	22164.7	12765.1	13589.1	20244.1	17641.9	16518.8	18406.4	18065.5	17795.2	17303.8	22529.8	11918	14465.9	15009.7
M727T39	727.23523	38.5940	Bumetanide	[2M-H]-	0.952755540752154	HMDB0015024		Benzenoids	Benzene and substituted derivatives	Diphenylethers	56584.3	66924.4	66506.4	139015	57213.8	59414.6	93794.7	64444.4	100948	71656.5	61600.8	61956.8	53843	47216.9	92153.3	64921.6	91968.5	66675	93009.5	107577	59566.7	63975.3	76553.8	57970.4	54429.7	66301.4	48889.2	123650	161366	63072.8	89360.6	47671.4	149646	88376.7	130379	77176.5	56654.4	46487.4	88153.5
M219T140	219.17356	140.3745	Butylated hydroxytoluene	[M-H]-	0.74507912908114	HMDB0033826	C14693	Benzenoids	Benzene and substituted derivatives	Phenylpropanes	62175.4	56574	58301.2	66714.1	39695.4	68165.1	83801.9	35541.9	48740.7	49923.4	38933.2	103232	79244.4	69458.1	56892.2	61634.8	48913.1	59627.4	48015.3	41749.5	63331.6	55064.5	49732.6	36625.9	66280.3	56331.2	59978.4	53260.4	60124.9	50811.8	82534.7	83384	51900.5	67072.2	49910.6	61683.2	58004.7	48807.3	38095.7
M854T389_2	854.27468	389.1990	C.i. acid blue 90	[M+Na]+	0.836610422456932			Benzenoids	Benzene and substituted derivatives	Phenylmethylamines	3835.32	3584.95	3160.87	3534.61	4624.67	3477.08	5817.82	5359.81	3541.13	9232.18	4603.94	5365.61	3135.03	2577.28	2963.92	4125.79	2447.24	4129.67	1775.4	6697.33	5208.55	3275.83	2218.5	3489.94	2646.02	4017.98	2128.1	3599.05	2389.54	1697.89	2123.95	2258.08	2271.71	1778.69	2123.62	1950.26	1991.31	2393.75	1974.48
M439T248	439.15894	247.7760	Candesartan	[M-H]-	0.824431644378152	HMDB0014934	C07468	Benzenoids	Benzene and substituted derivatives	Biphenyls and derivatives	10464	9191	10026.2	9840.31	9749.17	8656.65	8912.43	12364.5	7400.28	10522.7	8723.05	12063.2	9937.09	9926.55	9240.53	11587.2	9157.98	9299.67	8005.98	15695.7	3132.23	10052.5	8767.78	13762.3	10162.6	9170.54	12038.3	10316.5	9026.65	5299.61	9056.06	9822.3	10228	8236.99	8468.38	5345.42	8897.2	4598.2	6792.83
M611T383	611.26207	383.4920	Candesartan cilexetil	[M+H]+	0.919415614209556		C07709	Benzenoids	Benzene and substituted derivatives	Biphenyls and derivatives	5321.32	5356.06	6506.86	4949.23	6116	6307.08	5302.6	6940.27	3750.87	4594.06	6612.16	3876.6	4614.36	6687.57	5426.73	5103.34	5570.18	4623.26	3697.8	6526.63	5638.94	5213.39	6052.52	4228.63	5764.14	3869.39	3805.15	5839.4	1693.05	5335.22	4475.26	10995.2	3936.6	2620.17	3572.17	5109.9	2660.69	4097.41	3968.51
M237T246	237.12021	246.1040	Carbetamide	[M+H]+	0.808229472851749		C11075	Benzenoids	Benzene and substituted derivatives	Phenylcarbamic acid esters	12339.6	9862.62	8530.65	9414.67	11101.3	7879.44	14716.9	12374.1	20088.6	15505.3	11513.1	2324.76	12173	13510.5	8286.14	12928	15226	11057.9	22390.2	13612.5	7036.15	10313.1	11856.2	19239.2	11087.1	13613.2	13888.3	11365.4	78747.4	115216	114059	106417	111108	84358.8	70627.4	96632.7	93631.9	67537.3	71750.3
M447T346	447.08882	345.5740	Carminic acid	[M-H-CO2]-	0.93037945007876		C11254	Benzenoids	Anthracenes	Anthracenecarboxylic acids and derivatives	20802.1	23632.5	19663.2	25740.8	24878.1	18109.8	24464.6	23715.2	10937.4	25148.6	10473.1	27185.7	26885.9	30919.2	12276.2	18641.8	15695.4	36542.8	21711.9	30760.9	21874.1	42132.2	18090.5	43578.8	13263.9	35884	35955.9	3613.69	18918	19083.5	15795.6	100880	27139.7	34466	46134.2	20572.3	58736.6	70089.2	50071.2
M445T248	445.03079	247.5845	Chloramphenicol succinate	[M+Na]+	0.704278773793401		C11727	Benzenoids	Benzene and substituted derivatives	Nitrobenzenes	482.841	425.883	335.624	352.31	444.734	323.491	570.568	215.637	347.566	363.855	457.383	184.385	486.578	429.462	564.006	508.386	139.977	483.746	532.029	265.468	571.386	270.413	369.946	327.496	360.856	401.936	168.239	284.914	1951.13	6996.29	11824.3	6328.79	14512.9	9113.2	8766.94	10483.3	13047.2	10790	9604.43
M736T499	736.13996	498.7820	Chlorazol black e	[M-H]-	0.799752738058476			Benzenoids	Benzene and substituted derivatives	Biphenyls and derivatives	1211.51	1358.57	2434.24	1100.04	2007.46	1307.87	1047.22	1440.51	1548.25	1494.44	1061.5	2256.98	2814.97	1630.37	640.715	1600.48	691.126	1579.88	1051.82	1583.93	672.52	1379.68	1185.89	1203.76	2434.8	1340.21	1047.57	456.419	793.873	578.551	897.527	1105.68	883.098	505.363	557.56	479.208	411.616	648.404	535.634
M488T389_2	488.17332	388.8105	Chlorhexidine	[M+H-NH3]+	0.779958044200646	HMDB0015016	C06902	Benzenoids	Benzene and substituted derivatives	Halobenzenes	592389	434589	194839	481593	538366	163975	496968	494629	636076	550878	475199	505924	431727	532251	466821	515386	560922	469787	492727	526007	307946	525932	335071	552071	177113	344593	547734	169961	472222	477997	472671	501887	526868	433573	446015	387419	358432	373054	443493
M325T189	325.16147	189.1670	Citalopram	[M+H]+	0.912356371549315	HMDB0005038	C07572	Benzenoids	Benzene and substituted derivatives	Phenylbutylamines	78533.8	79757.4	53620.8	70166.1	80478.9	64029.3	68675.6	75994.6	71536.5	57050.6	74539.5	72171.7	59684.5	65398.4	66115	69391.7	133683	84634.3	64303.2	83807.8	46821	75875.3	70853.7	81269.8	72322.6	116990	60549.3	66350.9	67450	71871.8	59340.8	77809.7	72804.4	73859.7	65761	75649.3	76004.3	66779.2	67839.2
M309T251_1	309.08680	250.7250	Clobenpropit	[M+H]+	0.767663311610122		C17934	Benzenoids	Benzene and substituted derivatives	Halobenzenes	4436.15	4474.74	2913.03	2496.24	2588.28	4422.71	3281.82	4917.9	3696.68	5509.7	4287.62	3420.34	4569.02	4233.96	4591.66	5568.9	3328.17	4807.02	2506.02	4333.54	3820.12	4621.34	3471.69	2951.77	2488.56	4248.71	4070.85	2211.58	6225.07	3602.29	4081.9	2882.59	4320.55	2746.47	3975.65	3066.32	2797.46	2886.48	3522.42
M120T193	120.07975	192.5575	Clomeprop	[M+H-C8H6Cl2O2]+	0.738620804363736		C18531	Benzenoids	Benzene and substituted derivatives	Anilides	15723.4	14910.2	10514.2	15745.5	13984.2	9571.93	13208.7	18061.6	17067.5	19106.6	15940	10805.1	14584.8	17004	13040.5	17964	14685.2	13294.6	20587	23442.9	10422.6	25383.7	22789.8	17193.7	19019.9	19872.1	13059.6	19645.4	10451.4	19346.5	21095.3	17657.4	17923.7	17994.6	16890.2	18215.4	18522.1	15014.5	16507.1
M163T155	163.07431	155.2470	Coniferyl alcohol	[M+H-H2O]+	0.992689211750076	HMDB0012915	C00590	Benzenoids	Phenols	Methoxyphenols	59904.7	55049.8	69912.8	79138.3	70463.9	70847.6	42909.9	94875.8	83201.9	79393.7	80485.8	74032	69514.1	73840	53097	81554.1	81227.6	63516.8	56459.7	65668.4	66123.3	82988.6	77628.1	76226.2	57013.8	70957.4	65998	75862.7	21174.3	25162.9	37645.8	38084.3	57054.4	21010.8	33298.7	45775.8	33489.6	44699.7	38958.9
M179T39	179.06955	39.0090	Coniferyl aldehyde	[M+H]+	0.842839066403627	HMDB0141782	C02666	Benzenoids	Phenols	Methoxyphenols	48794.9	141162	54206.2	149234	68765	53733.7	157548	41902.7	145489	74901.4	44112.2	50020.9	43715.7	57387.1	117143	62054.6	51221.3	136534	56347.2	44001.8	39441.6	59830.4	120624	114345	72864.7	44055.5	51919.9	69199.9	163994	59633.4	65823.6	65793.5	56849.4	55479.2	48484.3	90777.7	45682.8	53956.7	105696
M583T151	583.16283	151.2480	Crufomate	[2M+H]+	0.940285883734635		C18972	Benzenoids	Benzene and substituted derivatives	Phenylpropanes	5340.23	9507.01	16948.1	17627.3	18118	19667.1	17523.6	17487.3	19116.7	8017.21	12191.2	12614	8218.94	7040.37	5674.01	11092.8	3935.44	6150.61	6170.4	16022.3	15431.9	12985.4	18568.6	16978.9	18674.5	16471.4	12702.5	11243.2	30982.9	22680.4	36086.1	40298.3	29595.4	29845.3	33150.2	28944.1	35531.5	29504.7	21857.7
M605T299	605.26430	299.4260	Cumyluron	[2M+H]+	0.7759100408721		C18425	Benzenoids	Benzene and substituted derivatives	Phenylpropanes	8868.13	9798.34	8923.32	9040.41	10365.1	9646.93	9189.27	9614.11	7876.93	12028.9	11822.9	6754.09	5539.12	9015.52	8377.11	10220.2	8993.01	8254.06	6299.26	6962.28	7388.2	11703.9	7338.51	6603.42	8693.89	6334.1	5422.49	10814.3	4924.65	5116.84	4278.27	5397.96	4850.87	3874.93	4912.78	4655.84	4441.88	4189.06	4624.54
M497T132	497.10663	131.9740	Dapsone	[2M+H]+	0.917106988094428	HMDB0014395	C07666	Benzenoids	Benzene and substituted derivatives	Benzenesulfonyl compounds	87486.8	75970.1	76521.2	82891	77833.2	72738.6	75326.9	70556.6	60147.9	60917.9	78946.3	68704.5	72633.6	73112.2	65445.5	79217.6	72826.1	80115.4	84334.8	60846.4	67548.1	76643.2	79736	69616.5	73928.8	76145.3	73136.4	79009.1	62992.3	68812.5	69944.5	79187.7	84640	62562.3	128542	66380.4	67329	75755.4	143171
M504T389_2	504.14787	388.8390	Dasatinib n-oxide	[M+H]+	0.910512767766754			Benzenoids	Benzene and substituted derivatives	Anilides	1.49226e+06	1.2259e+06	505461	1.56143e+06	1.43248e+06	430391	990310	1.176e+06	1.12857e+06	1.24982e+06	1.13268e+06	1.08062e+06	876751	1.25586e+06	936853	1.1214e+06	1.38403e+06	1.01233e+06	1.06357e+06	1.1481e+06	599877	1.17857e+06	689814	1.22107e+06	415694	772793	1.14317e+06	424542	1.09721e+06	1.46847e+06	1.09643e+06	1.15522e+06	1.43327e+06	988327	1.04502e+06	1.09004e+06	822819	902540	1.08148e+06
M261T286	261.10996	285.7790	Diaveridine	[M+H]+	0.783622413114555			Benzenoids	Benzene and substituted derivatives	Methoxybenzenes	12331.3	7804.88	13691.8	13757.7	3636.01	2515.87	13274.4	12426.8	2208.35	14127.9	1575.3	13323.5	1981.54	13053.2	16257.4	14265.4	11589.8	14680	11682.2	13378.8	14462.8	12151.5	1974.87	13227.9	12312.1	4761.25	12783.6	15034	981.944	15876	12841.9	16937.6	15480.5	982.051	12730.3	16545.2	15545.9	14089.2	11617.4
M277T377	277.12682	376.6270	Dibutyl phthalate	[M-H]-	0.785390113097658	HMDB0033244	C14214	Benzenoids	Benzene and substituted derivatives	Benzoic acids and derivatives	61026.9	87069.4	49054.3	53881.7	60280.2	39499.9	44572.2	59616.1	29945.4	61307.1	51160.7	66684	74268.7	68388.1	48971	68582.9	65183.5	37498.3	68201.9	61261.6	27712.7	79613	110844	56315.6	39618.7	66287.6	88004.5	48565.2	45483.5	39306.3	41945.4	31467.2	43979.3	30471.3	31734.7	29302.3	27050.4	60698.9	24164.1
M555T426	555.18862	426.4155	Didansyl-1,4-diaminobutane	[M+H]+	0.923397564234131			Benzenoids	Naphthalenes	Naphthalene sulfonic acids and derivatives	4469.34	2254.25	4461.32	5221.7	5981.63	5348.81	5162.28	4423.09	2350.12	5371.77	4968.74	4441.69	4178.4	5907.98	4819.2	6740.71	6124.83	5226.69	4414.27	3984.42	3602.31	4618.32	4131.58	5808.58	2933.12	6051.17	10729.1	6236.37	4677.34	6477.35	6055.48	11626	5238.88	3574.82	3494.97	9033.65	5652.31	2745.24	5360.31
M214T220	214.14290	220.0320	Diethyltoluamide	[M+Na]+	0.79111904421523		C10935	Benzenoids	Benzene and substituted derivatives	Toluenes	144157	127906	138348	148122	154324	135797	138055	140364	156793	136883	132006	144475	123489	134484	128796	141829	136940	129810	131680	135622	122101	143471	140307	135690	144345	134329	134879	147921	88799.4	88204.7	75393.8	94168.4	91261.2	74282	86190.9	88838.2	94783.7	81482.4	87139
M308T104	308.22127	104.2290	Dihydrocapsaicin	[M+H]+	0.780073863586308	HMDB0038457	C16952	Benzenoids	Phenols	Methoxyphenols	335766	332422	338751	667075	411287	326817	350526	354161	255956	564596	319532	326016	521827	297472	254482	309463	290736	312173	265608	285754	273696	342288	305559	645852	323182	688392	311425	334977	232962	296965	361969	410525	433535	191867	259387	414752	271475	244789	226203
M224T213	224.09138	212.9420	Dioxacarb	[M+H]+	0.98028097739923		C18953	Benzenoids	Benzene and substituted derivatives	Phenoxy compounds	19922.4	12881.5	20647.5	13166.9	21491	25012.3	19919.1	20436.5	11860.6	19992	14889.8	20497.1	30141.6	21367.7	13230.4	14717.5	21203.4	15585.2	19709.5	21371.6	19517.7	23095.3	13301.2	21078.3	21940.7	21628	23650.5	15354.8	27770.2	28370.6	24733.5	30878.2	28644.1	21048.6	16392.5	14844.4	12796	22345.6	21942.6
M170T343	170.11674	342.9000	Diphenylamine	[M+H]+	0.972815773261557	HMDB0032562	C11016	Benzenoids	Benzene and substituted derivatives	Aniline and substituted anilines	2577.09	3902.59	5000.5	3821.17	4583.18	3603.3	3784.63	3961.13	4820.39	4081.08	3850.07	4034.14	3619.41	2967.37	3904.54	3856.09	3592.87	2747.02	3519.33	4119.56	3869.73	2824.9	3943.34	2548.88	3722.24	3688.52	4289.36	3386.27	4866.88	4239.56	571.705	3837.58	4183.38	4049.47	4471.03	3672.46	4741.28	3357.17	3958.58
M197T185	197.04382	185.3640	Dl-4-hydroxy-3-methoxymandelic acid	[M-H]-	0.97221552866356	HMDB0133489	C05584	Benzenoids	Phenols	Methoxyphenols	64767.9	48788.6	53795.7	48463.4	127854	27862.4	31042.1	43787.2	22747.6	45597.2	76239.2	130518	33518.3	71082.8	39177.8	152733	98928.6	49023.9	37958.8	71293.9	118503	73834.8	69973.8	52683.5	129010	81575.4	49983.6	43699.4	126235	94411	160141	113809	132024	98446.3	101961	99021.6	111274	121219	91356.2
M136T99	136.07468	99.4180	Dl-octopamine	[M+H-H2O]+	0.94061531490215		C04227	Benzenoids	Phenols	1-hydroxy-2-unsubstituted benzenoids	142937	61142.7	77265.2	108395	52930.4	245761	239028	119427	189954	62272.5	233366	66768.5	106458	59445.2	88214.9	125883	119387	60872.4	231640	232742	88127.7	98355.6	65814.3	78370.4	100327	218549	99338.1	90762.6	28990.3	51656.4	46302.6	45993.2	45968.5	68870.3	29419.2	46220.8	47478.9	43634.1	46768.2
M179T87	179.03350	86.9025	DL-Vanillylmandelic acid	(M-H2O-H)-	0.949	HMDB0000291/HMDB0133489	C05584	Benzenoids	Phenols	Methoxyphenols	340723	359488	285233	289752	261461	315411	291835	581419	136882	331289	281153	279247	531452	189794	563784	365913	365453	326942	313488	280000	428058	308089	357522	259505	413229	223130	329877	294230	265747	208983	150425	168277	185618	223396	184055	119402	213362	143806	111908
M325T236	325.19895	235.5560	Dodecylbenzenesulfonic acid	[M-H]-	0.922058094946645	HMDB0059915		Benzenoids	Benzene and substituted derivatives	Benzenesulfonic acids and derivatives	17117.9	20466.5	16470.6	14248.8	12286.1	39810.8	48423.5	13521.6	13338.2	15073.4	16107.3	18448.3	19590.5	25797	18068.8	14875.9	21322	16893.7	17999.2	18929.6	21640.5	135599	18226	18583.9	12448	15920.4	23442.7	9794.49	27033.9	28080.5	26027.5	14620.2	43912.6	16616.3	14886.8	12475.8	20601	20285.5	42115.7
M136T285	136.07465	284.8445	Dopamine	(M+H-H2O)+	0.6031	HMDB0000073	C03758	Benzenoids	Phenols	Benzenediols	20603.2	24106.1	17182.3	17463.4	45592.6	16035.2	32547.6	18795.7	25665.6	17385.1	39236.7	19808.2	26914	15698.5	24077.8	21485.4	16425.3	22474.2	22828.3	23315.2	19330.3	19100.2	26230.9	16844	14626.6	21252.6	17800.6	14194.3	12274.1	22104.7	18563.4	12298.2	19209.6	10967.7	11967.6	17155.1	12482.2	14058	16134.2
M413T395	413.10740	395.2240	Doxorubicinone	[M-H]-	0.91637661668587			Benzenoids	Naphthacenes	Tetracenequinones	15767.2	14782.2	9924.33	19201.5	15828.6	10568.1	11673.5	14159.1	8049.27	17487.5	13072.8	11584.4	12171.3	17072.9	15670	17847.8	16965.2	17412.5	19131.5	13276.3	8975.5	11031.7	9429.85	14967.9	15367.6	9701.22	14388.6	13886.4	8080.12	12474.9	8312.63	6345.8	8142.04	8755.13	6823.24	7458.23	8408.14	7607.11	6434.45
M200T124	200.05534	124.2880	Ethyl tosylamide	[M+H]+	0.81037048807063			Benzenoids	Benzene and substituted derivatives	Toluenes	4301.52	5895.32	6749.53	13610.7	4462.08	7110.45	5726.16	3660.44	9437.7	15291.8	13369.3	4002.36	9234.46	11962.3	33117.8	11893.2	12243.6	7126.79	15063.3	4488.44	8996.97	14836.7	13040.4	13590	13308.2	14803.6	2098.64	9509.68	13339.7	14946.7	12326.7	14446.3	15124.8	11173.3	12079.4	13832.4	12320.4	12577.8	12527.1
M197T157	197.10227	157.1120	Ethyl vanillate	[M+H]+	0.920405997562591			Benzenoids	Benzene and substituted derivatives	Benzoic acids and derivatives	41480.9	37974.5	38530.2	45775.7	43532.6	39541.1	40747.5	47614.4	46058.8	44738	42754.9	8587.6	38724.1	9828.25	38396.1	45186.3	1294.45	41188.3	39366.3	30273.6	14455.8	26407.1	47420.2	40731.8	43023	46432.2	38461.1	46557.5	47711.3	62651	54782.4	48113.2	49899.6	46537.1	54249	57254.5	43905.1	44168.8	51032.5
M394T312_2	394.25763	312.3810	Etofenprox	[M+NH4]+	0.795044773660326		C18410	Benzenoids	Benzene and substituted derivatives	Diphenylethers	3922.49	5121.27	5002.6	7570.83	5796.52	3873.18	4330.36	5482	5837.53	3934.54	2111.82	4319.04	2671.54	4849.74	3471.32	5048.23	4476.28	3734.2	4412.81	4793.82	4787.82	5569.31	5980.72	6225.79	4677.78	4172.06	4482.43	3816.02	5347.7	6610.01	4420.97	4321.83	4461.33	7057.52	6784.74	5356.32	4866.16	5515.04	5274.46
M639T191	639.20130	191.3350	Fenamifos sulfoxide	[2M+H]+	0.936637709151584			Benzenoids	Benzene and substituted derivatives	Phenyl sulfoxides	59061.3	53614.4	57711	36788.4	63992.8	58329.2	57997.4	57166.9	64239	58318.9	38744.2	50539.8	58991.7	55806.7	49280.2	63497	57971.9	57695.4	58668.8	54710.1	40923	66005.6	67495.7	63307.5	62484.4	57913.7	52326.1	64627.4	52078	46401	48988.5	55686.3	65607.8	48084.1	53226.1	70025	63298.1	53279.9	52650.6
M671T477	671.19939	477.2270	Fenamiphos sulfone	[2M+H]+	0.974501370479759			Benzenoids	Benzene and substituted derivatives	Benzenesulfonyl compounds	4707.38	4399.72	3562.92	8284.27	6728.45	5062.79	3584.24	5834.18	11497.8	6532	3587.84	5609	4018.97	3669.6	4661.35	7776.21	4065.75	6267.91	6256.58	9517.44	8985.85	7425.8	7278.21	9336.9	3655.29	6629.36	5318.56	4444.21	5411.29	3539.04	3708.57	4160.42	5145.01	5250.15	4293.99	3612.8	5078.78	6530.05	4039.2
M303T224	303.06754	223.7370	Fenirofibrate	[M+H-H2O]+	0.785780011328466			Benzenoids	Benzene and substituted derivatives	Diphenylmethanes	8920.27	8715.7	9055.03	8493.41	9742.94	9409.15	10046.3	8745.31	9252.96	9367.88	8196.8	8459.84	7842.44	7901.51	9056.94	10658.2	9178.4	9055.54	9324.15	3488.72	7765.77	5378.68	9145.41	1757.6	9647.02	9161.21	8509.81	9096.14	11620.9	13662	9895.19	14218.2	12159.6	10391.7	11591.6	13213.6	11750.7	18183	12748.3
M274T69	274.27422	68.7210	Fenpropidin	[M+H]+	0.918008633091675		C18726	Benzenoids	Benzene and substituted derivatives	Phenylpropanes	3.38031e+06	2.84124e+06	4.24911e+06	3.17026e+06	2.74e+06	3.05314e+06	2.69921e+06	3.67442e+06	4.36627e+06	3.64232e+06	3.14636e+06	4.68914e+06	2.95846e+06	3.06356e+06	2.24128e+06	2.4066e+06	2.77149e+06	2.2164e+06	2.65234e+06	2.32419e+06	3.12521e+06	2.63504e+06	3.26143e+06	2.59669e+06	3.04827e+06	2.44904e+06	2.2551e+06	2.49229e+06	2.52138e+06	2.431e+06	2.12754e+06	2.25706e+06	2.28255e+06	2.62576e+06	2.57119e+06	3.4952e+06	2.77953e+06	2.77668e+06	2.82217e+06
M314T44	314.13899	43.9770	Feruloyl tyramine	[M+H]+	0.886580282362065	HMDB0029365	C02717	Benzenoids	Phenols	Methoxyphenols	21824	9484.63	13690.1	13037.3	11351.8	12237.9	3423.8	27567.1	20178.6	11626	17061	19245.4	12142.4	14943	10232.9	10855.5	12859.3	16210.6	9474.42	11619.6	7953.3	20144.2	15778.3	30638.4	25897.3	22127	14378.5	29904.3	29188.9	19403.9	40099.4	23672	34090.4	12987.8	9119.46	22320	25481.7	15821.8	28918
M502T281	502.29623	281.1010	Fexofenadine	[M+H]+	0.882519126852559	HMDB0005030	C06999	Benzenoids	Benzene and substituted derivatives	Diphenylmethanes	3423.3	3698.91	3218.7	1784.57	3589.52	2980.26	3768.63	4218.85	1619.49	3731.71	3071.93	1758.44	2150.99	3629.28	2564.05	1788.82	3075.16	2849.25	3574.14	2492.83	1557.64	1981.23	3976.55	7048.7	3217.61	4536.17	1721.3	4608.97	3073.26	4485.34	2550.69	3686.72	3554.93	3881.88	4860.02	2591.22	3069.61	2682.55	4037.15
M415T181	415.13569	181.3295	Flecainide	[M+H]+	0.992483741581369	HMDB0015326	C07001	Benzenoids	Benzene and substituted derivatives	Benzoic acids and derivatives	231843	210941	328128	343307	292875	185598	116753	299805	367569	314127	390322	281150	261237	304822	168672	276655	358405	203891	233150	334142	262641	279039	338315	319662	178532	306924	264689	341170	117160	108445	120564	131146	128669	116998	135998	132368	147847	116568	138614
M277T208	277.08926	207.5690	Flutamide	[M+H]+	0.835858456454908	HMDB0014642	C07653	Benzenoids	Benzene and substituted derivatives	Trifluoromethylbenzenes	8443.73	7679.56	8079.71	8403.21	8376.45	7510.65	7677.02	8540.32	8814.7	8976.12	7471.29	8364.02	8055.59	7860.47	8364.79	9252.45	7362.55	7904.45	7427.07	8587.93	7554.26	8305.85	8060.81	8066.53	7912.98	8227.7	7854.43	8516.94	150712	290273	206292	197774	243713	192123	116665	130895	142748	119960	138107
M302T228	302.12065	227.7895	Flutriafol	[M+H]+	0.981722280931038		C18734	Benzenoids	Benzene and substituted derivatives	Diphenylmethanes	3134.41	16196.7	5501.2	16399.9	2693.47	11304.7	23657.9	26909.7	2204.62	16111.4	25213	12567.3	11963.4	16280.3	6963.24	18096.3	17875.7	16834.7	23969	4348.22	7763.36	4323.54	4950.87	22611.1	15406.4	11936.3	20849	4833.74	97033.6	164817	120911	113041	109812	103190	67382.3	86447.7	84923	68049.8	73520.2
M153T51	152.98483	51.0430	Gentisic acid	[M-H]-	0.818099828460356	HMDB0000152	C00628	Benzenoids	Benzene and substituted derivatives	Benzoic acids and derivatives	170886	177233	169244	222322	174731	179152	168581	180030	104004	154229	108391	181746	211466	189905	233833	220654	229313	223034	188527	189587	189908	255220	184656	201123	195041	238083	199405	253335	350078	405806	288773	303233	356544	273996	333573	274040	329287	359407	252324
M494T395	494.16279	395.2670	Glibenclamide	[M+H]+	0.802352202397692	HMDB0015151	C07022	Benzenoids	Benzene and substituted derivatives	Benzenesulfonamides	6773.82	6228.87	6298.12	6799.35	1806.3	1188.71	6938.88	6545.05	6734.54	6866.7	7193.7	5642.59	6283.11	3348.19	6566.24	6208.44	2006.04	6354.04	6602.87	6954.07	4976.74	6112.23	6244.36	5276.14	5212.88	4255.3	6736.96	4537.12	7418.31	7809.19	6430.63	10640.2	7593.48	6707.09	7806.53	10073.8	9950.05	7844.98	7273.6
M491T205	491.22501	204.5680	Glimepiride	[M+H]+	0.892455834979522	HMDB0014367	C07669	Benzenoids	Benzene and substituted derivatives	Benzenesulfonamides	9157.49	7924.07	10680.3	9652.86	9045.67	13147.9	7927.32	7660.62	8529.1	9955.96	11761.8	7138.56	8712.39	11759.2	4788.51	9671.56	11312.2	10633.3	7732.22	12156	11525.3	10320.8	11837.9	10980.9	9254.4	9957.27	10295.2	10320	3157.75	8780.4	6314.23	3952.21	7774.13	4891.51	5684.68	4874.36	6707.76	5393.94	5045.9
M467T134	467.09575	134.0330	Hamamelitannin	[M+H-H2O]+	0.859215827635311			Benzenoids	Benzene and substituted derivatives	Benzoic acids and derivatives	12853.3	11170.3	13426.6	11596.1	13244.5	13627.1	13537.8	11945.7	12310.4	11164.3	12798.8	12334	13957.4	10437.9	12735.2	14159.1	12428	13064.8	14047.9	13489.8	11259.5	12634.9	22780.7	11711.5	11780.6	12835.5	3466.15	12362.8	16029.6	12470.4	9751.6	21390.8	11035.9	9903.86	12264.6	13285.2	10890	11006.3	14165
M314T315_1	314.08463	314.6180	Hexaconazole	[M+H]+	0.914015221638806		C18466	Benzenoids	Benzene and substituted derivatives	Halobenzenes	10901.9	8102.84	11224.2	8269.2	14751.3	11745.1	12649.7	14711.3	12894.3	10213.1	13758.3	12726.8	10506.8	12858.3	13021.3	8920.48	12048.8	11488.9	9839.37	13783.4	15760.1	14153.8	12170.6	12737	13829.8	14751.1	10573	7899.19	16624.9	22103.4	20089	19726.9	29109.9	15588.4	22069.1	21937.6	24526.8	23759.8	22138.2
M195T191	195.06437	190.5540	Homoveratric acid	(M-H)-	0.8853	HMDB0000434		Benzenoids	Benzene and substituted derivatives	Methoxybenzenes	112186	113583	129706	31191.9	100047	63090.1	62132.9	191693	287166	256112	139327	342441	129769	564796	66447.2	169905	565593	91074.6	71338.8	472482	127331	493836	322316	470260	65914.7	688111	190878	153346	143784	49815.3	39373.1	71694.8	56180.1	36343.5	43237.3	45100.7	49477	46229	41173
M109T42	109.02846	41.8670	Hydroquinone	[M-H]-	0.983076786353435	HMDB0002434	C00530	Benzenoids	Phenols	Benzenediols	1.83071e+06	1.64591e+06	1.94326e+06	1.96827e+06	1.69313e+06	1.92773e+06	3.05423e+06	1.68609e+06	1.77022e+06	1.6071e+06	1.45294e+06	2.01073e+06	1.53191e+06	837794	2.77281e+06	1.52742e+06	1.03738e+06	2.04362e+06	2.01022e+06	1.1498e+06	1.31837e+06	1.12649e+06	1.32682e+06	986427	2.99629e+06	807161	1.78843e+06	1.96044e+06	359739	232451	155392	215560	225501	206265	222164	124583	180588	152108	100982
M499T489	499.22950	489.4390	Imidazo[5,1-f][1,2,4]triazin-4(1h)-one, 2-[(3,4-dimethoxyphenyl)methyl]-7-[(1r)-1-[(1r)-1-hydroxyethyl]-4-phenylbutyl]-5-methyl-	[M+Na]+	0.722015993982094			Benzenoids	Benzene and substituted derivatives	Methoxybenzenes	1304.57	4082.11	3114.5	3070.24	3870.03	3655.17	1645.11	2224.68	4027.79	3101.33	3607.91	1918.45	3583.13	4230.12	1850.8	3669.85	3669.45	2916.35	3531.16	3232.91	2722.43	1564.4	3521.62	3262.5	3916.69	3026.3	1649.14	999.03	4217.31	3795.01	3612.06	3811.87	4413.25	2046.82	1729.18	1559.61	858.801	4145.74	4344.44
M681T170	681.17784	169.9840	Indanofan	[2M+H]+	0.956461160289665		C18470	Benzenoids	Indanes	Indanones	13045.9	16312	17466.3	13700.5	19647.9	14221.5	10175.8	13713.6	28748.5	14138.2	13565.4	15268.6	16279.5	23541.8	10904.5	11812.2	14743.9	13677	12852.3	20477.4	11846.4	27381.5	24953	22563.4	20577.7	22301.6	25872.2	22650.5	55695.7	63580.7	41230.9	64028.8	94527.6	45590.4	61178.2	60751.4	89518.1	57794	54159.9
M137T39	137.05887	39.0970	Isoeugenol	[M+H-C2H4]+	0.925184692500779	HMDB0005802	C10469	Benzenoids	Phenols	Methoxyphenols	137613	190182	134915	156900	154752	153945	134330	200694	158410	143110	155190	210834	219306	174896	123516	169875	214293	200712	169925	210731	138636	164531	246869	223623	211430	210459	199039	187958	157748	143264	157096	251131	170701	143049	165119	175952	243873	215867	218051
M217T33	217.01596	32.6090	Isoevernic acid	[M+Cl]-	0.862951159125618			Benzenoids	Benzene and substituted derivatives	Benzoic acids and derivatives	63391.7	74961.3	76376.6	65477.9	73505.1	83350	61537.1	88446.4	43949	61337.2	39746.7	61787.3	57002.2	54187.3	64554.3	56003.3	57720.6	61692	68871.7	58507.8	51466.5	56591.4	50738.2	54102.3	75812.7	52000.3	53030.1	55708.1	42848.6	43850.9	39871.6	47763.9	54757.3	49018.6	43595.5	42803.1	14920.5	40775.9	38808.9
M194T319	194.11680	319.3710	Isoproterenol	[M+H-H2O]+	0.753879289617362	HMDB0015197	C07056	Benzenoids	Phenols	Benzenediols	64984.9	60260.6	54199.3	55170.2	61569.1	54989.2	70584.3	55406	81575.3	74553.3	57075.2	56532.9	61062.2	57050.4	100259	65095.9	67747.7	63680	58093.5	56537.2	63385.4	59803.8	60542.3	65209.7	53170.9	57660	55766	64547.8	55143.3	60525.9	64286.2	57299.5	52012.3	58490.2	59752.4	56156.5	64773	64769.7	77413.6
M175T55	175.08588	54.9700	Juarezic acid	[M+H]+	0.728935234706679			Benzenoids	Benzene and substituted derivatives	Styrenes	120879	109744	132186	25922.7	123345	136228	111956	108015	111148	106046	104740	25379	123033	42463.7	111725	115733	126182	35631.5	111700	84330.6	183374	55801.7	131394	143982	18304.4	52468.5	36552	126130	141581	121738	104755	53138.9	117763	123583	133944	103169	106205	19617.5	47818.4
M429T420	429.12081	419.5890	Ketoprofen .beta.-d-glucuronide	[M-H]-	0.905910688181637	HMDB0010334		Benzenoids	Benzene and substituted derivatives	Benzophenones	8015.58	8295.66	7157.38	15532.2	7749.18	6142.32	7159.75	7846.29	6154.34	8086.79	6712.46	9714.67	6875.72	7862.08	8146.89	7973.46	8777.66	7549.45	6861.12	8764.43	5734.43	7957.65	6488.45	8763.09	8602.3	7672.35	8255.8	6434.7	11022	16993.1	9628.39	10789.4	6156.37	10004.1	7534.69	9038.64	9005.06	7206.86	7992.92
M531T487_2	531.32098	486.8570	Kukoamine b	[M+H]+	0.755406346581792	HMDB0060525		Benzenoids	Phenols	Benzenediols	5244.13	2132.23	4689.34	4992.58	4218.94	5382.63	6118.64	4562.26	5145	4695.54	3588.45	3472.69	3999.71	2789.64	5774.83	2359.34	3598.37	1307.21	6766.02	921.751	1542.17	1532.68	4227.19	1841.05	7481.87	4279.56	6458.55	5752.99	16773	17954.6	18244.6	20535	18006.7	12022.6	13115	14517.9	13822	13569.9	11322.6
M327T39_1	327.17785	38.5275	Labetalol	[M-H]-	0.849787438807646	HMDB0014736	C07063	Benzenoids	Benzene and substituted derivatives	Benzoic acids and derivatives	52693	66533.6	159749	2329.79	218011	61690.9	219822	164405	64252.4	50308.8	43015	49653.6	213283	61875.6	187282	54028.9	263073	57195.4	192712	55185.6	252690	39740.7	46546.5	37669	35974.8	227364	216113	52368.4	123192	37930.9	57584.8	28876.4	110018	127793	40082.3	30971.8	48767.8	88605.3	103770
M310T244	310.11630	243.6900	Leonurine	[M-H]-	0.782539242202044		C16985	Benzenoids	Benzene and substituted derivatives	Benzoic acids and derivatives	4319.12	5804.96	3107.42	3329.46	4745	2941.88	3547.07	3206.62	2978.32	3465.97	833.578	4434.57	3556.33	2133.92	3359.97	3331.56	5086.99	5156.89	2992.07	1281.28	3204.63	2815.09	3697.43	3267.46	4397.4	14775.7	4680.2	3282.29	215986	209705	198588	215885	197963	187136	163478	192939	177232	153652	162848
M235T220	235.17928	220.0295	Lidocaine	[M+H]+	0.754851522313959	HMDB0014426	C07073	Benzenoids	Benzene and substituted derivatives	Xylenes	4413.16	7285.88	7479.12	8160.31	9336.06	6844.84	5736.12	5367.9	4952.54	7998.83	4767.73	5828.53	3380.77	4275.64	5049.27	6192.43	2496.53	6848.28	4661.64	3759.96	7153.47	2346.16	4082.89	6320.28	4296.11	3466.05	2064.6	5671.73	2917.99	2926.01	2987.42	2797.39	3397.67	2651.4	2761.44	4432.41	2494.2	2607.74	2715.57
M109T247	109.07521	247.0030	M-cresol	[M+H]+	0.752559476724943	HMDB0002048	C01467	Benzenoids	Phenols	Cresols	4865.05	3575.14	3796.19	3516.19	3417.63	2132.6	3953.86	3655.96	3834.51	4051.62	3435.79	5099.19	2318.59	2969.91	3092.16	2146	1568.3	3592	4494.37	4417.77	6251.37	3375.32	5618.14	2708.9	3580.54	3499.6	4285.75	3675.05	9325.33	10583.9	9350.1	6819.71	10462.7	8998.39	9304.47	10340.9	10296.5	9286.29	8477.21
M477T307	477.15682	306.6600	Methyl 3-(3,4-dihydroxyphenyl)-2-[[4-hydroxy-3-(3-methylbut-2-enyl)phenyl]methyl]-4-methoxy-5-oxofuran-2-carboxylate	[M+Na]+	0.922338397478808			Benzenoids	Phenols	Benzenediols	4450.94	10690.5	7104.18	9692.18	9144.38	7983.52	9614.38	3835.61	8531.96	12019	5676.89	13333.2	7744.7	6952.78	5763.45	11734.3	5407.48	5795.25	5989.54	8690.42	6637.3	8860.79	10075.4	5510.47	8291.43	10397.1	12988.4	5963.8	4164.6	7768.62	9616.38	9507.5	9692.1	5355.48	7350.94	4485.14	2447.63	1995.19	3689.22
M181T37	181.04930	36.5120	Methyl orsellinate	[M-H]-	0.761763745559865			Benzenoids	Benzene and substituted derivatives	Benzoic acids and derivatives	75736.8	124305	261096	147421	108299	122813	112764	126122	34602.1	79955.1	54039.8	52132.1	128247	130990	76117.1	282134	137616	139434	101909	206933	128783	172394	127061	124126	47600.7	148585	139199	188622	287128	99396.6	190605	97042.1	117290	93489.9	103832	166878	128162	111333	213553
M227T287	227.06542	286.8770	Metoxuron	[M-H]-	0.718275512678009		C11011	Benzenoids	Benzene and substituted derivatives	N-phenylureas	3469.76	5004.65	4337.01	4147.78	5509.25	12194.2	4951.11	5844.63	3743.49	16185.2	5340.48	4961.37	4673.16	7199.07	4492.77	2900.8	4685.09	5166.49	3612.98	3812.77	3583.98	7185.53	3993.68	6225.99	5418.76	4912.55	3716.82	2456.19	3699.36	6172.56	8849.99	4256.82	7487.88	3905.57	5171.27	8257.26	5040.26	4717.73	4048.66
M255T391	255.09722	390.8325	N-(4-fluorobenzoyl)-5-amino-1h-indole	[M+H]+	0.907042558988859			Benzenoids	Benzene and substituted derivatives	Benzoic acids and derivatives	70172.3	54082.7	18904.6	14891.7	36692.7	44502.6	2053.43	56906.5	32843.4	22739.7	18962.4	53533.9	26632.4	58236.6	10230	26939.9	4760.7	15734.3	3347.64	24121.5	60189.3	19917	35035.1	15365.1	51210.6	30727.5	11639.1	56021.9	9126.65	9261.71	19221.1	20220.6	20630.3	17150.6	6279.88	3733.24	20051.3	17075.8	16628.4
M396T223	396.30935	222.7430	N-(4-hydroxyphenyl)arachidonoyl amide	[M+H]+	0.893898874414177			Benzenoids	Benzene and substituted derivatives	Anilides	3094.18	2750.2	3915.6	3681.8	3611.88	4021.12	3355.71	3824.85	3515.54	3292.95	3205.92	3562.25	3701.8	3600.42	3329.17	2907.22	3526.22	4435	3547.47	3006.43	3285.68	4104.88	3794.78	3965.26	3804.33	3854.38	4057.2	4080.87	9416.34	13081.3	11377.8	9025.76	9877.55	13084.1	9104.28	8006.68	9826.73	9729.19	7755.91
M421T205	421.18296	205.2780	N.alpha.-benzoyl-dl-arginine-4-nitroanilide	[M+Na]+	0.884340752297262			Benzenoids	Benzene and substituted derivatives	Benzoic acids and derivatives	25637.8	18985	23270.4	23277.1	19651.4	25948.2	19797.9	22905.7	16538.9	23920.3	23442	20893.9	18002.9	26139.2	15832.2	18735.7	21087.3	22345.6	20399.7	25642.8	19077.4	24064.6	21383.2	19260	20839.3	28626.5	21600.5	23885.1	12348.4	13095.3	9667.66	12493.1	13412.9	9303.76	9176.03	7697.07	14851.6	8413.23	8439.64
M829T382	829.30761	381.7470	N1-losartanyllosartan	[M+H+2i]+	0.910203691220558			Benzenoids	Benzene and substituted derivatives	Biphenyls and derivatives	7051.65	8709.17	8694.13	9355.9	6028.35	7166	7154.65	5017.06	7527.47	6365.32	6234.3	8162.13	7087.06	5575.52	7333.4	7323.98	6039.46	4967.55	6632.03	9018.15	5386.87	7268.36	6994.44	8498.98	6138.95	6235.73	9182.2	6248.14	6259.83	6243.48	7146.2	7594.82	6735.95	4922.36	5107.81	5859.53	5874.85	6783.9	6248.69
M187T179	187.08588	178.6210	Nafamostat	[M+H-C8H7N3O]+	0.93763339004889			Benzenoids	Benzene and substituted derivatives	Benzoic acids and derivatives	13161.5	14605.3	11072.6	16837.9	17291.5	13606.4	15683.4	16777	15605.9	15620.7	15031.4	12201.1	12146.4	14149.8	11852.7	12207.6	12564.1	13050.2	13230.8	13583.4	12077.9	11147.8	11018.6	10349.9	14063	12018.1	13481.7	13350.9	12093.7	15897.2	12857.2	13984.9	15800.2	13259.1	13108.8	14083.4	15260.5	12637.6	14130.8
M281T428	281.06734	427.5970	Niflumic acid	[M-H]-	0.87737086964532	HMDB0015573	C13698	Benzenoids	Benzene and substituted derivatives	Trifluoromethylbenzenes	13883.8	8495.16	8878.87	10867	13540.7	6838.84	9885.13	10364.3	4802.1	11378.3	7825.84	14548.8	7254.61	9975.18	11127.4	11018.7	10460.1	8671.61	8878.66	10335.5	8626.01	10638	8111.85	7781.77	9272.77	7551.03	9089.81	11491	9018.17	6337.81	5849.63	6883.39	6246.99	6041.36	5448.12	6057.22	5951.15	4947.57	3992.58
M478T311	478.22479	310.6960	Octanediamide, n1-hydroxy-n8-[4-[4-[(1-oxo-5-hexyn-1-yl)amino]benzoyl]phenyl]-	[M+H]+	0.832972022472416			Benzenoids	Benzene and substituted derivatives	Benzophenones	5024.8	3713.83	7167.62	7230.95	8475.98	7217.36	11198.8	12611	4023.1	1783.38	9643.79	1627.35	9114.49	8444.88	8733.44	9848.64	11122.4	8672	9841.18	2070.16	9204.43	11001.5	11776.4	4668.26	3606.8	13749	10942.6	10210.4	11141.7	8069.61	13798.5	10224.1	7993.7	12349.6	4762.29	10557	10749.7	9958.2	8924.15
M541T429	541.20943	428.5965	Olmesartan medoxomil	[M+H-H2O]+	0.965664554303827			Benzenoids	Benzene and substituted derivatives	Biphenyls and derivatives	7353.48	9191.65	7249.15	10599.2	7032.44	6808.35	6489.43	8024.38	7706.3	6089.76	6960.22	8025.55	9021.26	7379.43	6403.28	8122.02	8943.78	4031.31	10632	5151.7	3721.91	4631.66	8619.44	4313.21	7431.39	3409.53	6312.69	7949.06	8852.53	7296.83	6888	8500.19	6889.48	8554.89	8031.98	7492.08	8615.08	7982.48	8659.63
M336T243	336.25190	243.4470	Oxeladin	[M+H]+	0.837799237404682			Benzenoids	Benzene and substituted derivatives	Phenylpropanes	3782.74	4240.26	8861.95	4863.86	4902.66	4295.95	9719.2	3976.94	5052.21	4475.84	7737.43	3699.58	4439.88	6169.42	7632.96	4601.16	3693.55	3746.6	3864.32	4919.35	4248.17	3655.34	4842.19	4358.94	8213.38	4550.32	4805.81	4738.04	6517.55	5543.82	3562.67	13623.6	4976.5	14030.6	4326.73	5063.9	3948.39	3943.74	4174.71
M336T280_2	336.21575	279.7000	Oxethazaine	[M+H-C10H12]+	0.799387277913011		C12552	Benzenoids	Benzene and substituted derivatives	Phenethylamines	15669.8	16749.4	13901.3	16320.5	19624.6	16525.7	19074.4	17799.9	18065.8	15546.9	17016.8	14738.5	12695.3	13823.1	15695.5	13692	15046.8	15140.4	11980.8	10817.4	15831.6	11732.9	12445.7	13866.9	15450.5	11739.5	12659.9	14281.6	8836.67	8397.66	10796.9	9201.53	8254.82	9288.76	8986.32	7562.86	8193.09	8557.73	8120.13
M205T37	205.12142	36.5880	Oxymetazoline	[M+H-C4H8]+	0.787552916885692	HMDB0015070	C07363	Benzenoids	Benzene and substituted derivatives	Xylenes	152715	162075	183975	156004	174082	164316	163080	135596	167698	141034	134535	198201	172841	184310	135304	172376	177109	154755	137911	168219	150608	178873	198768	164808	194982	145837	160313	141007	169167	221244	194734	252119	192334	151730	271093	256399	195763	187958	169375
M284T297	284.07334	297.4615	Penconazole	[M+H]+	0.852682173171921		C18801	Benzenoids	Benzene and substituted derivatives	Halobenzenes	7208.22	3831.84	8522.75	21061.1	7193.02	10949.3	23348.4	8627.65	6223.8	4652.11	3272.28	9419.87	4482.55	11111.8	9550.39	8238.04	10456.3	7046.06	9697.46	11512.8	10017.1	10982	10041.6	10886.3	10572.1	8482.96	8361.68	10329.9	12684.9	6010.72	8152.27	12199	8919.75	10414.3	8983.51	9953.66	10496.4	15525.6	11010.1
M524T395_1	524.17342	395.3645	Penfluridol	[M+H]+	0.886184412270048			Benzenoids	Benzene and substituted derivatives	Diphenylmethanes	2936.37	6582.5	5626.36	6305.36	7335.77	5355.23	6796.75	2388.3	5265.8	6428.46	5036.64	2531.6	2578.94	6577.59	5569.35	6707.15	6357.65	5506.66	791.172	6340.86	5497.64	1485.88	6199.67	5611.73	2477.44	1673.87	5833	5944.3	1877.85	7386.51	6923.83	5934.54	4958.19	5852.89	8352.2	6699.97	9875.46	7623.88	7210.95
M93T43	93.03382	43.1925	Phenol	[M-H]-	0.994392065485733	HMDB0000228	C00146	Benzenoids	Phenols	1-hydroxy-4-unsubstituted benzenoids	687554	529663	644992	970343	592583	515934	820777	541410	398432	503078	442068	695315	475259	712384	423907	953352	772733	521903	893752	365107	673278	394021	450262	729164	541791	675512	484342	514595	349731	497690	389650	426083	482515	337057	370327	469887	424143	307530	348585
M103T219_2	103.05348	218.5205	Phenylacetaldehyde	[M+H-H2O]+	0.954984120075521	HMDB0006236	C00601	Benzenoids	Benzene and substituted derivatives	Phenylacetaldehydes	559947	460729	613545	617399	552892	582493	601189	670705	649437	634265	600059	599036	552197	753464	562370	625203	673876	605018	608109	627445	571728	682020	694363	627259	676290	729487	628561	690822	782984	825742	754788	800600	802457	709561	699595	736645	737139	666476	652293
M122T171_2	122.09597	171.2990	Phenylethylamine	[M+H]+	0.997161460817613	HMDB0012275	C05332	Benzenoids	Benzene and substituted derivatives	Phenethylamines	103045	78031.5	149566	130412	86623.1	137200	109255	161459	143192	213905	153708	137763	75743.9	286891	102059	97648.9	218613	133664	199179	214512	226866	248337	193569	135057	301393	180817	146130	317393	190242	182129	224132	204512	220716	189085	170922	151318	203541	156849	146183
M169T34	169.01367	33.8330	Phloroglucinolcarboxylic acid	[M-H]-	0.94830265883114	HMDB0029649		Benzenoids	Benzene and substituted derivatives	Benzoic acids and derivatives	244833	268384	192962	234242	218854	248539	221076	198867	121204	194705	98166.2	211689	279938	205161	248983	214188	212857	238804	136701	141698	149310	197002	181760	240360	230991	179314	153621	206872	55985.8	118448	56554.5	8593.76	164135	59477.9	92851.4	56810.8	114886	60322.8	58331
M166T211	166.12179	210.8510	Pholedrine	[M+H]+	0.975490282001326	HMDB0060767		Benzenoids	Benzene and substituted derivatives	Phenethylamines	34308.8	33005.4	24272.3	23366.5	43239.7	25887.6	35137.1	26573.2	22005.8	23392.2	23950.4	25251.9	24831.1	18407.7	36937.9	30264.1	20431.3	28371.9	17059.5	16382.2	33061.7	17148.6	14001.9	17950.5	20508.5	20474.4	15123.7	20854.1	8626.56	13434.2	8136.75	11150	10588.7	25508.5	7340.82	11362.5	27772.6	6141.16	5580.07
M793T34_2	793.47786	33.8420	Phosphonic acid, p-[[4-[(1-oxotetradecyl)amino]phenyl]methyl]-	[2M-H]-	0.902210542221287			Benzenoids	Benzene and substituted derivatives	Anilides	181486	207508	101053	196782	121083	132644	125821	71419.9	50500.5	203314	130851	18479.4	118256	96648.2	117294	60293.4	17215.7	72457.9	96349.2	47193.8	58412.6	23547.8	22612.1	125287	105831	126299	564.593	154460	37053.5	34607.4	47808.1	51466.7	32172.9	41779.8	40718.8	72555.4	6417.62	179615	192558
M283T444_2	283.04371	444.3460	Physcion	[M-H]-	0.86011487764702		C17045	Benzenoids	Anthracenes	Anthraquinones	11742.3	8492.89	7339.25	5709.17	7750.58	6481.76	6380.02	8780.07	5174.93	8834.62	6332.17	6818.31	7128.83	7591.63	9212.75	8989.92	7711.89	2506.91	6312.97	7473.96	7831.97	9328.11	10411.5	5321.73	7494.84	8454.09	6385.69	9219.19	13451.2	4061.03	9609.52	10607.8	4322.21	3484.39	10311.4	4218.44	10185	10960.8	11024.6
M462T307	462.23023	307.3185	Pimozide	[M+H]+	0.930431389318965	HMDB0015232	C07566	Benzenoids	Benzene and substituted derivatives	Diphenylmethanes	10412.6	8798.66	11055.8	10543	12529.8	10943.8	21956.9	23237.4	21811.1	20599.6	17246.6	24703.1	19874	17990.5	22953.5	20563.2	19615.4	22633.7	38963.1	26709.9	19697.6	20586.9	22110.1	35613.3	20115	19477.6	16966.1	20316.2	23576.7	31308.4	29499.2	26721	26299.1	23381	20003.9	25183.7	27767.2	22671.8	19969.7
M538T485	538.14950	484.9900	Platencin	[M+C2F3O2]-	0.784722060349223			Benzenoids	Benzene and substituted derivatives	Benzoic acids and derivatives	1562.88	923.54	2637.46	1298.65	2838.06	1015.14	1235.11	2119.5	2561.51	2384.23	2035.12	1320.77	1498.97	1385.87	2043.5	2738.55	2404.56	1958.63	943.198	1772.5	2239.87	1573.38	1410.57	1577.4	2437.06	2525.39	1996.68	2033.9	2199.73	2060.72	2190.19	1931.65	2315.53	2276.68	2410.94	1719.83	1927.71	2362.36	1747.77
M464T363	464.17521	362.9260	Platensimycin	[M+Na]+	0.877380659770638		C20132	Benzenoids	Benzene and substituted derivatives	Benzoic acids and derivatives	6870.55	3817.48	5384.24	5620.28	7162.62	4441.77	6628.23	4587.62	5983.6	4750.79	5073.84	5201.19	5408.07	5086.52	4891.29	6233.94	4951.93	5093.35	7200.7	4848.45	5997.63	5568.58	5287.8	5099.68	5935.3	5107.32	5490.23	3959.91	2684.6	4036.37	2635.14	3110.34	3597.72	2855.57	2766.7	2804.16	3240.84	2839.83	2705.28
M217T68	217.01543	68.3040	Ponceau 6	[M-2H]2-	0.885895923464161			Benzenoids	Naphthalenes	Naphthalene sulfonic acids and derivatives	34754.3	28915.8	58981.2	29935.2	58112.4	40274.4	44428.7	45988.4	39848.7	35298.9	29169.9	56157.8	44547	54358.2	41790.5	55584.2	56657.8	39129.2	45711.6	29347.7	44767.7	56838.3	53858.9	36555.7	44592.7	65870.8	49438.1	56292.2	61672	54884.1	54541.6	24648.4	49023.6	59853.5	90796.9	4173.67	66222.5	61658.5	46382.8
M109T35	109.10022	35.2060	P-phenylenediamine	[M+H]+	0.775296798483249		C19499	Benzenoids	Benzene and substituted derivatives	Aniline and substituted anilines	223014	192740	164943	178360	229682	200188	219544	192280	214039	181892	185073	189779	189691	235893	183278	197250	193889	195709	196490	195230	200072	195005	239615	195964	199154	194365	188049	184826	215700	206717	189085	215230	202373	188667	217269	190555	196586	163660	165993
M213T19	213.05366	18.8990	Propanoic acid, 2-(4-chloro-2-methylphenoxy)-	[M-H]-	0.875264563614734		C18742	Benzenoids	Benzene and substituted derivatives	2-phenoxypropionic acids	1088.17	1218.57	5712.17	1302.43	1444.83	634.842	1545.41	1332.9	1505.49	2798.4	1444.67	1175.19	1064.32	1713.86	1325.3	1505.65	1443.55	1159.56	1693.98	1729.01	1608.25	1555.33	1285.4	1436.92	1336.16	1250.56	1505.07	1213.3	1665.26	1376.74	1259.1	1300.33	1535.56	2068.8	1488.15	1896.55	1085.01	1509.35	1217.77
M444T76	444.11914	75.5120	Propaquizafop	[M+H]+	0.862192550753868		C18886	Benzenoids	Benzene and substituted derivatives	2-phenoxypropionic acid esters	27857.7	16691.7	22601.8	22023.6	26281.8	22205.8	19475.7	27400.3	24668.9	22640	22144.7	26554.2	15370.1	20700.7	15535.1	24401.2	20824.5	18629.1	21656.6	15039.9	16917.2	19932.1	17775.3	14099.6	17726.8	16624.4	18615.5	29467.4	17085	19428.1	8663.99	18166.1	20056.2	16072.5	30414.6	17026.4	29638.5	18342	19218.3
M344T349	344.09029	348.7870	Propiconazole	[M+H+2i]+	0.838695101537233		C11121	Benzenoids	Benzene and substituted derivatives	Halobenzenes	7213.66	7481.43	6756.99	5220.72	5002.05	5957.76	6618.56	6334.95	10432.5	6446.79	10189	9578.93	12233.6	7333.04	7662.79	4255.48	7967.73	5660.63	10612.8	8815.76	5198.67	7925.16	10964.1	9897.05	6779.9	9762.24	9992.71	6444.87	7405.93	4854.55	5650.83	5083.01	6700.83	7460.57	7690.91	7893.87	8213.35	7568.64	7312.14
M171T43	171.01057	43.2330	P-toluenesulfonic acid	[M-H]-	0.951585188316295	HMDB0059933	C06677	Benzenoids	Benzene and substituted derivatives	Benzenesulfonic acids and derivatives	34102.5	34167.4	36662.5	58818.4	18792.6	34251.7	32322	48659	40036.3	49772.2	37645.1	54309.2	56348.6	63127.2	42722.9	57153.8	29175.1	27145.4	41133	59470.1	27232.8	45826	59147.8	54920.6	38764.8	35613.4	56013.7	73069.7	18695	44521.6	37554.1	25527.4	34798.8	18807.6	24086.1	37036.3	23985.3	27909.8	38443.8
M361T243	361.04092	242.6320	Pyrasulfotole	[M-H]-	0.862131793769743			Benzenoids	Benzene and substituted derivatives	Benzoyl derivatives	9979.47	9358.01	10954.8	17168.2	11008.4	10402	9132.95	11561.5	9459.75	9726.69	8959.8	15745.2	11655.1	12204.4	11278.4	12729.5	13379	10991.4	10829.4	11493.1	14100.4	18883.8	12406.4	14032	14131.8	24982.6	16161.7	15189.7	8495.82	12503.4	11059.4	14548	12072.3	8704.07	11751	11741.1	10367.4	8906.62	7670.16
M107T69	107.05949	68.8915	Pyrimethanil	[M+H-C6H7N]+	0.864382419669398	HMDB0033135	C11180	Benzenoids	Benzene and substituted derivatives	Aniline and substituted anilines	23949.1	20260.7	15315.3	24048.6	84748.3	14610.4	10231.6	14636.6	58166.4	17044.4	63317	19310.4	12080.4	36500	15835.8	11816.5	50557.2	19883.4	21550.4	56877.6	16735.7	13609	17557.4	22245.2	20389.8	45971.9	24192	14955.1	66258.5	21231.9	67287.2	15625.6	15256.5	49411.5	34419.1	6972.46	53370.8	59458.1	15457.2
M410T179	410.24995	179.2560	Ranolazine	[M+H-H2O]+	0.977204260065726	HMDB0014388		Benzenoids	Phenol ethers	Anisoles	9855.93	9788.46	9088.13	10784.5	11338.7	9202.77	9334	10928.1	11229.7	9585.27	9611.19	10438.7	8881.69	10542.6	9533.66	10253.3	9633.93	9808.46	11248.7	11141.6	8884.21	15786.3	10014.1	10964.8	10501.2	10482.3	9260.19	10815.3	48496.6	18182.8	7471.2	8440.77	9579.38	7750.25	8064.25	8950.45	9265.88	7624.86	7704.51
M304T327	304.13981	327.4695	Retigabine	[M+H]+	0.872847368294637		C13826	Benzenoids	Benzene and substituted derivatives	Phenylmethylamines	902996	765952	2.94542e+06	753264	827152	3.17111e+06	847194	929836	1.65518e+06	817745	890073	1.31005e+06	691133	729993	790618	726003	699637	814888	845606	1.33292e+06	1.69146e+06	1.19289e+06	2.5523e+06	1.15394e+06	2.63506e+06	2.75739e+06	1.30708e+06	3.36743e+06	446168	542207	402463	475721	507763	520236	433751	392140	530912	470084	500096
M137T43	137.02327	43.1780	Salicylic acid	[M-H]-	0.99742383549176	HMDB0001895	C00805	Benzenoids	Benzene and substituted derivatives	Benzoic acids and derivatives	1.3832e+06	1.00191e+06	1.27219e+06	1.43169e+06	1.02947e+06	1.05312e+06	965253	1.18319e+06	1.11517e+06	1.72307e+06	969530	1.31542e+06	1.46151e+06	1.5057e+06	940614	1.71196e+06	1.44139e+06	1.77068e+06	1.02194e+06	1.30996e+06	1.35722e+06	1.29812e+06	1.00798e+06	1.45165e+06	1.51397e+06	1.44716e+06	1.30639e+06	1.14563e+06	782274	885446	722150	624141	908470	649209	830195	1.0404e+06	860018	862403	1.2792e+06
M414T272	414.24172	272.0155	Salmeterol	[M-H]-	0.879183856916027	HMDB0015073	C07241	Benzenoids	Benzene and substituted derivatives	Benzyl alcohols	2554.07	3310.16	2640.94	5118.29	2928.28	3214.23	2770.82	9539.43	2409.68	7439.06	5685.64	7528.91	4290.14	15904.5	1830.02	6122.99	9782.7	2526.31	4650.49	9364.51	3162.97	9473.18	4236.08	12865.7	14058.8	8009.6	6151.38	6267.38	4730.66	2556.67	3202.82	2378.78	1175.54	4139.97	3477.58	2181.8	873.854	3054.37	3575.53
M475T276	475.22869	276.0430	Sildenafil	[M+H]+	0.717259907835045	HMDB0005039	C07259	Benzenoids	Benzene and substituted derivatives	Benzenesulfonamides	4769.09	4935.98	4879.45	2946.04	5395.04	3119.44	5085.88	5316.73	4298.19	5156.03	1155.43	2880.38	2029.99	5223.78	4340.75	2396.38	5252.88	4822.03	4762.04	4913.51	2551.89	4866.46	2071.52	4623.67	4901.64	5527.45	1870.25	5444.29	2930.52	10522.1	7830.78	5754.41	10238.1	7932.48	7451.24	9583.35	8516.31	7430.82	7211.44
M193T39	193.08517	39.2380	Sinapyl alcohol	[M+H-H2O]+	0.844263008543833	HMDB0013070	C02325	Benzenoids	Phenols	Methoxyphenols	145885	213439	140466	391551	368967	205201	122316	176162	200907	124625	134058	309049	142003	147383	235268	336603	318681	330185	197016	142824	113029	141306	194547	385838	146328	363660	117104	206140	287873	297497	110401	162663	334054	166967	296945	138204	155350	230135	130026
M433T290	433.08804	290.4040	Spirodiclofen	[M+Na]+	0.965445741112868		C18553	Benzenoids	Benzene and substituted derivatives	Halobenzenes	6071.62	5980.58	6481.31	6496.67	7278.91	1046.68	7723.45	7122.47	6572.96	6758.71	6770.78	6497.03	6053.36	6483.88	6530.46	6890.04	6890.61	7083.47	7846.08	6300.5	6566.25	6955.53	6960.65	6878.08	6661.24	6263.54	7131.69	7097.27	89797.6	42617.8	73403.4	61622	58303.6	101537	94140.1	58116.2	83071.2	104850	97923.7
M399T390_1	399.05526	390.1710	Sulfasalazine	[M+H]+	0.922500785074187	HMDB0014933	C07316	Benzenoids	Benzene and substituted derivatives	Benzenesulfonamides	17085	28738.6	73483.1	21449.5	27480.1	59509	33132.6	42140.3	10325.3	34321.5	40982.8	28911	13541.6	12870.5	18151	31303.1	10395.1	24005.2	9147.09	19313.1	56160.6	13332	12920.8	15063.5	39028.5	14530	11438.7	31717.8	1465.32	7204.18	6032.95	6892.61	6550.76	4991.9	858.598	974.085	6735.29	5049.6	4724.38
M357T226	357.09307	225.9080	Sulindac	[M+H]+	0.98813838863016	HMDB0014743	C01531	Benzenoids	Indenes and isoindenes		10243.4	10323.7	9356.84	10307.1	11487	9265	9896.25	10144.1	10315.7	1479.31	9020.9	10037.6	9415.84	620.674	9829.56	10129.3	10916.4	8201.83	9708.54	10189.2	7658.16	9694.12	3711.17	9537.62	10024.8	4573.76	9784.37	9682.86	57723.1	58797.4	78100.6	78304.2	56465.3	63804.6	51765.1	72530.8	71419.7	60171.7	59173.9
M150T156	150.07656	155.6980	Synephrine	[M+H-H2O]+	0.786809075529429	HMDB0004826	C04548	Benzenoids	Phenols	1-hydroxy-2-unsubstituted benzenoids	55150.5	54038.9	56645.6	63734.1	63861.4	55299.7	53481.1	72584.3	61317.2	58677	65667.8	64320.8	42026	48481.8	36095.3	52304.7	47923.4	43320.5	74330.1	76051.1	82442.5	66935.2	50984.5	65515.6	42006.3	54585.7	52756	54632	30691.5	39005.9	25666.3	33075.8	30396	44454.1	21728.5	28097.9	43371.7	29897.3	27107
M419T383	419.07222	382.8740	Tefluthrin	[M+H]+	0.92211255437119		C10992	Benzenoids	Benzene and substituted derivatives	Benzyloxycarbonyls	2915.46	3585.25	3106.75	6333.42	4307.55	3925.6	3878.4	4814.38	3436.48	2058.7	3467.64	3316.91	4241.05	3576	1982.35	4433.59	3360.74	2898.36	2418.58	7435.55	3534.13	5838.17	2721.13	2727.91	4559.48	4246.72	1563.27	3796.27	1359.11	1083.87	3021.98	5737.43	3856.54	2249.03	4380.4	5553.3	5646.51	5260.72	4569.35
M264T101	264.19573	101.0690	Tramadol	[M+H]+	0.709557488432215	HMDB0014339	C07153	Benzenoids	Phenol ethers	Anisoles	7246.29	19384.8	58985.8	22670.8	21759.9	36271.6	44700.4	45777.8	21032.9	43033.2	32045.9	26217.9	57228.9	26847.5	13924.8	27250.8	18197.6	75925.9	34985.4	45318.8	36013.1	51462.2	31493.5	34528.6	53103.1	53591.9	43698.8	27068.6	49165.3	67159.3	44583.6	51413.3	44586.3	37387.1	18662.2	42430.7	44401.8	34992.5	36503.6
M209T46	209.08003	46.0640	Trans-3,5-dimethoxy-4-hydroxycinnamaldehyde	[M+H]+	0.70131769575297		C05610	Benzenoids	Phenols	Methoxyphenols	205890	86370.5	335331	71546.7	83260.9	81516.5	75906.7	267852	362012	65724.2	305634	113352	86969.4	104450	199257	102156	91347.9	84347.7	122072	95913	77789.6	135497	368035	117349	85600.2	314056	93766.8	456586	286923	284299	268739	106537	108670	93710.1	89772.2	104721	105202	295663	100579
M167T173	167.03357	172.8450	Vanillic acid	[M-H]-	0.910624930499185	HMDB0000484	C06672	Benzenoids	Benzene and substituted derivatives	Benzoic acids and derivatives	33983.8	44270.3	53616.6	44342.1	53666.4	53924.4	23424.8	44176	71914.2	48433	32507.1	50150.8	26982.2	41706	31193.6	17180.4	47982.9	41826.2	44798.6	55086.6	49083.5	71605.1	41978.6	51565.6	33293	54557.1	46162.2	48108.2	540297	431404	126728	185130	196961	233770	326088	128077	179659	339979	159985
M337T388	337.13958	387.9640	Zafirlukast	[M+H-C12H17SO2N]+	0.920491009374096	HMDB0014689	C07206	Benzenoids	Benzene and substituted derivatives	Benzenesulfonamides	30417.1	12344.9	25627	15621.8	29497	27798.3	17135.1	18641.4	16211.5	18977.1	13174.3	15504.2	16782.3	15317.9	18020.2	28393.4	15896.8	19750.5	14344.9	21036.3	13475.5	13947.1	16242.7	15370.9	23603.9	13716.8	16440	14787	8939.31	8578.7	7144.66	11242.8	12754.6	9386.27	7937.03	13813.6	8440.56	5662.98	12170.2
M265T27	265.15751	26.8225	Zinniol	[M-H]-	0.922145108302368		C10840	Benzenoids	Benzene and substituted derivatives	Benzyl alcohols	5.9668e+06	7.63848e+06	7.16581e+06	6.51857e+06	5.96401e+06	6.31566e+06	6.55273e+06	6.86217e+06	3.1358e+06	6.99933e+06	4.40682e+06	6.78355e+06	7.40943e+06	7.15547e+06	6.85645e+06	5.7835e+06	6.6312e+06	5.80765e+06	7.95293e+06	5.72787e+06	4.73084e+06	6.94256e+06	5.17675e+06	6.30373e+06	7.46074e+06	5.19623e+06	6.05109e+06	6.77143e+06	5.03071e+06	5.83649e+06	5.76374e+06	6.64713e+06	7.80026e+06	4.83066e+06	6.21381e+06	3.53711e+06	6.68555e+06	7.42236e+06	6.27803e+06
M369T34_2	369.13085	34.2250	Colchiceine	[M-H-CH3]-	0.906446453969722			Hydrocarbon derivatives	Tropones	Tropolones	150586	171889	194199	212196	211630	172422	117969	197533	169337	295518	324279	207254	230287	195094	250949	221905	287148	211381	79546.4	102472	165315	125575	190760	195464	165413	288656	220939	271413	48097.4	43030.9	43640.8	28582.6	44422	21341.3	14596.2	19512.7	19619.5	24668.3	53665.3
M341T154	341.13688	154.2650	Matairesinol	(M+H-H2O)+	0.7885	HMDB0035698	C10682	Lignans neolignans and related compounds	Furanoid lignans	Tetrahydrofuran lignans	85126	79444	119044	130498	103552	81082.5	46493.6	144504	137643	163952	151362	132869	125311	140453	68165.8	119173	142373	102078	93814.3	103692	108063	135310	149179	143534	86897.2	118461	116822	134013	23577.3	45364.2	29736	20992.3	43305.2	37507.9	16943.5	15712.3	45990.6	41026.1	14353.8
M573T426	573.17524	426.3470	3'-o-desmethyletoposide	[M-H]-	0.785439594182917			Lignans, neolignans and related compounds	Lignan lactones	Podophyllotoxins	3399.12	3648.67	1434.13	3485.47	2813.78	1828.65	3527.35	3185.84	3244.61	3555.63	1570.42	1545.4	2581.48	3026.81	4152.89	3466.74	3130.62	3012.23	2020.2	2643.96	2084.15	2136.69	3030.56	2698.21	3442.66	2989.6	1836.37	2926.01	2354.74	2862.65	3001.35	4914	3358.14	2563.88	3118.41	2718.82	2497.9	2885.47	2206.97
M311T226	311.14618	225.5475	4-[5-(3,4-dimethoxyphenyl)-3,4-dimethyloxolan-2-yl]phenol	[M-H2O+H]+	0.773684766694653			Lignans, neolignans and related compounds	Furanoid lignans	Tetrahydrofuran lignans	20359.7	20814.7	15110.3	16582.6	20629.6	17711.7	17499.9	16660.5	20634.6	18498.1	18286.2	17496.7	15924.1	15600.9	15985.2	17538.1	17037.5	16985.9	17979.4	18645.6	1424.29	19451.4	17398	16062.3	17885.3	15708	17481.8	16531.2	36989.3	39586	35064.8	42710	63078.8	33361.6	27103.1	37691.5	32824	26558	29100.6
M371T297	371.13364	297.0560	Arctigenin	[M-H]-	0.9761469133628	HMDB0030087	C10545	Lignans, neolignans and related compounds	Furanoid lignans	Tetrahydrofuran lignans	2951.11	3064.51	3311.48	3251.17	3432.13	3211.89	7300.43	3054.08	2704.19	5189.81	4115.66	2527.17	3474.4	4407.1	2557.8	4048.99	4978.38	1896.6	2625.18	1056.96	3336.26	4212.99	3748.45	3571.61	3590.37	5071.68	1594.28	3693.06	84533.6	147313	303601	287787	244423	206675	426465	426977	269617	213334	231024
M299T393	299.12313	393.3615	Enterolactone	[M+H]+	0.87894508249369	HMDB0006101	C18165	Lignans, neolignans and related compounds	Furanoid lignans	Tetrahydrofuran lignans	15267.4	10389.2	19211.5	14810.2	23525.4	21783.8	7722.31	14785.5	13510.4	23017.3	12176	18486.8	19289.2	7795.78	4662.08	12533	21013	7468.68	15883.5	13774	18151.6	20974.8	10739	21087.6	19864.5	22757.6	17887.2	13746.1	13033	26779.1	24935.9	23263.3	9435.35	16257.6	18940.4	23332	14742.7	22467.6	20466.6
M589T412	589.18461	412.3420	Etoposide	[M+H]+	0.934464187241645	HMDB0014911	C01576	Lignans, neolignans and related compounds	Lignan lactones	Podophyllotoxins	5165.56	6311.21	7643.07	7103.66	6631.22	4125.07	5519.54	8387.39	3463.27	7454.24	6844.01	4254.99	4795.26	8921.17	7062.29	8157.66	5337.83	3654	4234.59	7872.1	2243.85	7464.11	3991.11	3749.58	3690.44	7637.37	7489.86	5604.18	5771.78	6903.08	4571.35	2681.24	5696.53	7729.99	5006.06	6312.91	3925.57	7174.3	6763.06
M437T312	437.12478	312.3580	Podofilox	[M+Na]+	0.972714319703041	HMDB0015310	C08411	Lignans, neolignans and related compounds	Lignan lactones	Podophyllotoxins	37815.4	41958.8	35537.5	41506.6	56561.1	27481.4	59364.9	39685.6	78320	38639.9	36810.5	43178.5	46963.8	76635.2	47131.6	53464.8	58264.6	53389.2	47635.7	84081.3	40051.3	76696.2	102392	66702.1	44601.5	137967	67527.8	50938.2	29950.7	22457.2	24982.7	31492.9	28768.3	31865.4	33731.1	23401	28175.6	32645.5	31927
M381T346	381.11703	345.5790	Teniposide	[M-H-C11H14O6S]-	0.784283235759276		C11153	Lignans, neolignans and related compounds	Lignan lactones	Podophyllotoxins	4162.91	4087.74	4396.75	1095.98	4651.07	3969.07	3812.18	4298.35	3330.58	4400.47	3853.28	4871.01	3702.78	4673.7	3648.43	4145.23	4289.48	3824.47	3791.44	4495.66	3880.35	4829.93	3953.19	4391.53	4449.09	4540.04	4271.8	3901.77	9660.23	17548.2	10947.2	12695	16364.2	12766	9953.47	11848	12730.2	10920.4	19279.4
M529T502	529.30537	501.9240	((4r)-4-((3r,5r,9s,10s,12s,13r,14s,17r)-3,12-dihydroxy-10,13-dimethylhexadecahydro-1h-cyclopenta[a]phenanthren-17-yl)pentanoyl)glycylglycine	[M+Na]+	0.79973071328767			Lipids and lipid-like molecules	Steroids and steroid derivatives	Bile acids, alcohols and derivatives	4571.31	1731.55	833.269	2817.07	4571.38	1452.22	1224.65	2403.75	2348.43	2632.02	3118.14	3481.63	4328.31	2055.79	1616.45	2815.04	1313.02	2674.3	2536.45	597.675	2312.81	2362.08	1883.39	2459.57	1505.23	2639.43	1811.48	2462.9	2113.85	1654.33	1092.07	956.152	1087.78	1120.56	2827.33	3436.09	1501.92	2164.24	2305.98
M545T483	545.33683	482.5170	((4r)-4-((3r,5s,7r,9s,10s,12s,13r,14s,17r)-3,7,12-trihydroxy-10,13-dimethylhexadecahydro-1h-cyclopenta[a]phenanthren-17-yl)pentanoyl)glycylglycine	[M+Na]+	0.810372927563537			Lipids and lipid-like molecules	Steroids and steroid derivatives	Bile acids, alcohols and derivatives	5335.7	3992.43	5329.02	5371.92	6844.63	4879.83	6139.22	5787.61	5145.51	1678.19	6099.32	6063.09	5012.55	3391.01	2162.34	4679.06	5998.61	3613.12	7282.05	4542.47	3944.18	4350.08	7385.21	3152.31	2550.46	4807.37	6404.86	4603.82	5170.57	2127.58	3288.19	4331.73	2531.48	1968.73	5387.46	2433.83	5172.17	2326.92	4972.98
M263T109	263.12669	109.1425	(+)-abscisic acid	[M-H]-	0.816962254511123		C06082	Lipids and lipid-like molecules	Prenol lipids	Sesquiterpenoids	48190.8	58919.7	123797	119777	61298	47948	42116.4	49944.3	52496	88535.4	40226.6	34953.6	56947.6	43201.9	93911.5	45265.3	144696	109639	67049	42663.6	51713.1	69056.1	141240	76705.3	56148	51409.3	37232.8	152848	51854.9	91639.2	127506	73062.2	86115.3	89919.8	52016	79413.5	47610	29896.6	70087.6
M133T36	133.10003	36.2205	(+)-carvone	[M+H-H2O]+	0.854651231411977	HMDB0004487	C11383	Lipids and lipid-like molecules	Prenol lipids	Monoterpenoids	234023	219774	214045	223794	270421	252785	289869	236588	279756	204480	213917	235534	236115	282943	230020	246681	251463	258448	268416	225033	255922	249392	293023	268745	264149	263527	281448	221481	241073	267585	244402	312876	277316	236343	270330	256752	293070	271783	236520
M153T91	153.12650	90.8665	(+)-dihydrocervone	[M+H]+	0.709652292884583			Lipids and lipid-like molecules	Prenol lipids	Monoterpenoids	88395.6	103710	88037.5	51457.4	153707	100335	106997	95427.2	18971.1	100682	85050.1	43220.1	83096.5	21449.2	49357.3	66807.8	96030.9	34642.3	81385.9	41489.7	56931.7	58851	54248.8	32817.3	31969.6	99523.8	107171	29683.8	101226	183108	148968	94454.3	184635	146010	137814	122132	147101	123743	125481
M327T158	327.21519	158.0290	(10e,15z)-9,12,13-trihydroxyoctadeca-10,15-dienoic acid	[M-H]-	0.879188658544694	HMDB0035919		Lipids and lipid-like molecules	Fatty Acyls	Lineolic acids and derivatives	1.86608e+06	2.94735e+06	2.86291e+06	2.93441e+06	4.58764e+06	2.6912e+06	1.95592e+06	2.99609e+06	2.22717e+06	2.26624e+06	3.86507e+06	2.41955e+06	2.75202e+06	2.04434e+06	1.86389e+06	4.45437e+06	2.72981e+06	2.99802e+06	2.39413e+06	3.1541e+06	3.51322e+06	4.91162e+06	3.14697e+06	1.55975e+06	2.95922e+06	3.76856e+06	1.17369e+06	3.35949e+06	3.78235e+06	2.3473e+06	2.59825e+06	5.28305e+06	3.85395e+06	2.83038e+06	3.64804e+06	2.95649e+06	3.44699e+06	3.20829e+06	2.14744e+06
M519T385	519.14711	384.5685	(1s,4as,7s,7as)-7-hydroxy-7-methyl-1-[(2s,3r,4s,5s,6r)-3,4,5-trihydroxy-6-[(4-hydroxybenzoyl)oxymethyl]oxan-2-yl]oxy-4a,5,6,7a-tetrahydro-1h-cyclopenta[c]pyran-4-carboxylic acid	[M+Na]+	0.917420168514471			Lipids and lipid-like molecules	Prenol lipids	Terpene glycosides	9649.19	11842.2	7851.95	12099.5	12089.6	10779.3	13197.3	13979.3	9412.25	11250.3	11349.9	12631.1	9058.43	10346.8	11857.2	10498.1	9430.31	7548.04	4921	9663.95	7101.31	8272.37	9043.06	8991.58	10528.8	9760.09	7193.55	11206.8	9681.65	11517.1	10302.8	1137.38	11468.6	9473.66	9281.69	10460.9	9177.22	8296.63	8902.15
M429T210	429.36734	209.5305	(2.beta.,3.alpha.,5.alpha.,16.beta.,17.beta.)-2-(4-morpholinyl)-16-(1-pyrrolidinyl)androstane-3,17-diol	[M+H-H2O]+	0.840560718598995			Lipids and lipid-like molecules	Steroids and steroid derivatives	Androstane steroids	5108.3	4808.19	5117.17	5919.63	6355.25	4941.12	5394.22	6053.17	4998.76	7034.96	5048.45	7380.48	4383.83	5296.38	4333.18	5104.47	5617.02	4399.18	5072.46	6782.18	6635.02	5786.15	5249.45	6915.05	4641.87	4489.91	6089.58	5570.25	7221.84	6536.11	6933.52	6294.4	4583.87	7099.35	5084.7	5464.33	5917.12	5195.27	6360.38
M113T125_2	113.07044	125.3350	(2e,4e)-hexa-2,4-dienoic acid	[M+H]+	0.780518401238978	HMDB0029581		Lipids and lipid-like molecules	Fatty Acyls	Fatty acids and conjugates	356664	277288	345812	375013	338437	342080	437794	451437	386501	346360	428543	495578	299077	403068	267400	416733	450607	328887	423971	414133	329212	433166	429656	456344	373455	456996	420616	425147	281079	430814	313944	332408	376826	277547	232171	266349	253208	202835	252387
M425T36_1	425.25081	36.2140	(2e,6e,10e)-13-[(2r)-6-hydroxy-2,8-dimethyl-3,4-dihydrochromen-2-yl]-2,6,10-trimethyltrideca-2,6,10-trienoic acid	[M-H]-	0.987641120507245			Lipids and lipid-like molecules	Prenol lipids	Quinone and hydroquinone lipids	17027.5	69197.2	51098.8	91695	49248.9	55544.6	83662.8	37957.2	37405.6	45849.9	16268.3	37099.5	37065.4	66983.1	22940.3	53684.7	75855.9	87641.2	47216	48491.3	77180.1	21863.7	39670.5	66543	25746.6	87682.1	83004.2	57763.3	17894.3	33004	28149.9	36729.5	59347.1	42325	107385	39782	85559.4	13431.1	27676.9
M517T489	517.33342	488.8125	(2s,3r,5r,10r,13r,14s,17s)-2,3,14-trihydroxy-10,13-dimethyl-17-[(2r,3r,5r)-2,3,6-trihydroxy-5,6-dimethylheptan-2-yl]-2,3,4,5,9,11,12,15,16,17-decahydro-1h-cyclopenta[a]phenanthren-6-one	[M+Na]+	0.940009582399042			Lipids and lipid-like molecules	Steroids and steroid derivatives	Bile acids, alcohols and derivatives	111593	93587.4	90976.3	89871.8	108050	83089.8	100349	85369.4	102682	91511.5	89933.3	90912.4	77426.4	92417.5	87116.1	82967.5	88593.3	72641.2	117576	89780.8	85796.5	85870.7	109029	89888.2	89325.2	80463.6	90889.2	76953.7	86290.3	84998.9	80749.2	88904.1	89344	73146.1	88924.5	84820.2	85809	81970.8	68415.8
M593T237	593.13141	237.2910	(2z)-2-[4-[2-[2-(3,4-dihydroxyphenyl)ethoxy]-2-oxoethyl]-5-methoxycarbonyl-2-[(2s,3r,4s,5s,6r)-3,4,5-trihydroxy-6-(hydroxymethyl)oxan-2-yl]oxy-4h-pyran-3-ylidene]acetic acid	[M+Na]+	0.928954723813077			Lipids and lipid-like molecules	Prenol lipids	Terpene glycosides	2648.52	3474.14	839.851	3816.63	2220.75	2080.02	2217.52	2732.8	4211.95	2066.03	2908.83	3106.46	2925.07	4341.78	1957.49	1369.47	1649.9	1919.11	3053.93	2849.84	2000.49	2110.75	2964.4	2684.41	2586.2	3521.34	3641.03	3367.05	9012.05	4439.34	8996.69	9677.22	6567.92	5247.54	7729.56	6083.38	8201.9	8513.29	3729.98
M1009T417	1009.46669	416.6960	(3,5,9,13,16,17,22r,23r,24r)-3-{[-l-arabinofuranosyl-(1->2)-[-d-glucopyranosyl-(1->3)]--l-arabinopyranosyl]oxy}-20-hydroxy-24-methyl-16,23:16,30-diepoxydammar-25-en-22-yl acetate	[M+K]+	0.903473741847448			Lipids and lipid-like molecules	Prenol lipids	Triterpenoids	1073.56	1331.63	1052.2	1179.66	1113.47	1161.75	1105.73	1249.24	1138.92	1098.97	1139.98	1085.98	1121.11	1486.53	1014.93	1147.27	1164.09	834.926	1192.19	824.898	861.141	1484.3	1297.59	1015.06	1260.51	1161.47	1053.93	1209.61	8556.33	5576	3573.82	7760.34	6329.29	3461.12	10206.3	14324.9	14853.3	8913.37	10676.9
M387T32_1	387.17986	32.4600	(4e,8e)-10-(4-hydroxy-6-methoxy-7-methyl-3-oxo-1h-2-benzofuran-5-yl)-4,8-dimethyldeca-4,8-dienoic acid	[M-H]-	0.995981847722566			Lipids and lipid-like molecules	Prenol lipids	Terpene lactones	18805.8	25223.9	43244.5	33919.7	27278.1	29561	32573.9	29728.9	35856.9	59410.5	36268.3	27239.8	37391.9	32419.9	28944	35588.4	39007.6	28071.4	21720.9	35186.3	36908.7	34054.5	33126.4	40834.5	44108.6	37081.4	36422.3	33112.9	31117.3	24134.5	15610.9	39776.9	41433.7	21901.1	21290.5	42950.4	28150.3	25275.6	44926.9
M589T233	589.15310	233.2320	(4s,5z,6s)-5-[2-[(e)-3-(4-hydroxyphenyl)prop-2-enoyl]oxyethylidene]-4-(2-methoxy-2-oxoethyl)-6-[(2s,3r,4s,5s,6r)-3,4,5-trihydroxy-6-(hydroxymethyl)oxan-2-yl]oxy-4h-pyran-3-carboxylic acid	[M+Na]+	0.837513360570494			Lipids and lipid-like molecules	Prenol lipids	Terpene glycosides	4929.31	3450.03	6164.45	8497.46	6112.75	11368.7	9083.05	11976.2	7669.89	7719.46	5991	4543.81	3402.03	5244.4	11566.1	7260.06	4942.1	5926.68	5452.24	6153.35	6533.04	6329.52	5155.31	5373.58	8493.69	4733.52	5057.32	6799.78	6623.92	6849.26	5929.68	6154.76	6667.42	5283.76	5744.86	6391.12	6642.55	5421.37	5695.59
M255T185	255.19405	185.4325	(5.alpha.)-androst-2-en-17-one	[M+H-H2O]+	0.702041979101239			Lipids and lipid-like molecules	Steroids and steroid derivatives	Androstane steroids	6637.03	2373.76	7693.31	6100.2	8746.2	6846.85	25739.7	4033.82	5559.92	7550.13	5215.55	4675.36	23198.6	11652.3	9775.02	5897.84	9951.94	8679.61	12730.5	14707.1	13228.4	14539.5	15885.2	13795.3	9739.93	13279.9	14510.7	9282.99	7491.98	10241.2	4168.66	37240.1	8837.22	10060.6	6276.62	7704.21	7979.47	28617	9133.96
M489T37_1	489.31901	37.4020	(6r)-2-(hydroxymethyl)-6-((3r,5r,7r,8r,9s,10s,12s,13r,14s,17r)-3,7,12-trihydroxy-10,13-dimethylhexadecahydro-1h-cyclopenta[a]phenanthren-17-yl)heptanoic acid	[M+Na]+	0.738366781315957			Lipids and lipid-like molecules	Steroids and steroid derivatives	Bile acids, alcohols and derivatives	85911.3	79044.2	75563.8	66091.7	86874.9	75208.9	65196.9	75278.9	69273.6	88413.1	52786.6	60898	59196.2	76594.8	83640.1	74726.2	44972.2	69623.6	54016.7	72276.5	23145.7	74190	57826.6	41917.6	64051.6	167072	70057.7	59160.7	54725.8	38499.7	84016.3	73297.1	84459.9	39993.2	82468.8	83817.9	36401.5	71942.5	67451.5
M305T321	305.13649	321.2245	(9a-hydroxy-3,8a-dimethyl-5-methylidene-2-oxo-4,4a,6,7,8,9-hexahydrobenzo[f][1]benzofuran-8-yl) acetate	[M-H]-	0.987786301570181			Lipids and lipid-like molecules	Prenol lipids	Terpene lactones	8190.77	7523.67	7502.49	8348.72	8632.35	5856.34	6792.3	8670.07	6963.32	9067.91	7407.32	7673.19	9597.94	8524.9	7894.57	8960.1	8146.91	8123.57	9155.53	7021.06	6891.34	11524.1	8636.71	8577.6	8451.36	7666.96	8715.75	8852.41	7370.51	5603.63	6044.94	6573.05	7187.43	5393.45	7899.24	5864.28	7573.6	7385.36	6392.8
M470T436	470.25784	436.0760	(e,2s,3r,4r,5s)-4-acetyloxy-2-amino-3,5,14-trihydroxyicos-6-enoic acid	[M+K]+	0.800718033288635			Lipids and lipid-like molecules	Fatty Acyls	Fatty acids and conjugates	2774.05	2513.65	2492.38	3442.89	3719.86	2318.39	2757.74	1770.02	2182.85	2513.34	3149.18	2084.81	2240.63	2670.61	2014.63	2420.72	2406.97	2435.5	4255.99	1772.18	1825.75	2120.1	2235.38	1680.79	2582.3	1917.61	2312.13	2588.84	5359.77	7217.73	7448.08	7202.24	7870.48	3673.33	6510.15	7678.82	8231.18	4566.05	6418.63
M173T60	173.07661	60.1965	(r)-butyrylcarnitine	[M+H-C3H9N]+	0.801724701002139	HMDB0002013		Lipids and lipid-like molecules	Fatty Acyls	Fatty acid esters	40947.5	15754.5	23448.8	50772	25447.7	21899	21346.4	21640.6	32187.7	23373.9	18955.8	16066.9	36411.7	26309.2	52650.9	43184.6	52619.3	26512.2	41444.5	40677.7	49286.4	25504.5	28343.4	27226.1	23283.2	30085.5	26937.9	33703.9	31949.9	25508.9	40923.5	44342.1	36762.1	38330.9	37674.6	44037.2	42476.6	27155.9	37614.2
M167T156_2	167.10583	156.2150	(s)-perillic acid	[M+H]+	0.721268684581624			Lipids and lipid-like molecules	Prenol lipids	Monoterpenoids	59118.4	69487.6	39515.5	63881.5	145903	61377.9	90925.9	39844.5	65378.3	69330.4	93165.6	57038.2	59207.9	64973	99393.2	75504.5	123704	81585.2	77861	185647	98495.8	70904.8	218494	200422	111495	71179.8	63735.5	106461	110630	30776.5	92838.3	107805	29126.8	57323.5	36644.1	25120.7	53643.2	48537.1	53697.9
M329T159	329.23172	159.1210	(z)-5,8,11-trihydroxyoctadec-9-enoic acid	[M-H]-	0.845144292978086			Lipids and lipid-like molecules	Fatty Acyls	Fatty acids and conjugates	6.17958e+06	9.93629e+06	1.40299e+07	1.03407e+07	1.00755e+07	1.04176e+07	1.01978e+07	1.36054e+07	6.58261e+06	1.61884e+07	6.4555e+06	7.63258e+06	4.14484e+06	5.38827e+06	5.00112e+06	1.24144e+07	1.12993e+07	1.64613e+07	9.17336e+06	1.01098e+07	6.34119e+06	1.14544e+07	4.91998e+06	4.84468e+06	9.04188e+06	7.87029e+06	3.43818e+06	8.3533e+06	1.2223e+07	1.01615e+07	1.22606e+07	1.03524e+07	6.47218e+06	9.6926e+06	1.07338e+07	8.04867e+06	1.68496e+07	1.64431e+07	8.81039e+06
M348T151	348.27325	150.5505	(z)-9,12,13-trihydroxyoctadec-15-enoic acid	[M+NH4]+	0.862190510817178			Lipids and lipid-like molecules	Fatty Acyls	Fatty acids and conjugates	72960.9	127973	169178	144690	101621	134875	106091	149252	146695	134381	133840	147271	125493	73265.2	96783	138853	126065	128479	70584.6	68844.6	61456.5	109841	37974.9	40421	121620	70966.7	39484	143245	278243	152507	162775	177357	197192	127617	148413	192509	138336	157061	135644
M795T248	795.44869	247.8050	.alpha.-hederin	[M+HCO2]-	0.969266357196206		C08954	Lipids and lipid-like molecules	Prenol lipids	Triterpenoids	2019.1	2317.36	2538.96	1525.34	1581.19	2361.7	2056.97	2411.52	1414.05	3624.32	1744.07	2080.6	691.218	2396.78	979.104	1229.56	2715.38	1164.47	838.83	3801.56	2289.29	4654.75	1987.83	1640.17	1409.77	6913.46	1554.62	1974.56	2445.99	1956	2633.77	1163.08	1590.15	2158.68	672.53	729.53	688.469	1075.03	340.237
M175T35	175.14712	35.1170	.alpha.-ionone	[M+H-H2O]+	0.802710375737713	HMDB0059883	C12286	Lipids and lipid-like molecules	Prenol lipids	Sesquiterpenoids	164106	167825	159582	151090	170998	149669	188915	146865	180304	153107	142326	155629	153904	163948	154332	177369	158113	158674	159717	146154	146266	146861	175910	156969	163713	149078	177361	136910	143466	173465	144841	160887	154640	153456	132928	138558	154034	133001	127084
M245T140_1	245.11615	140.4475	.alpha.-santonin	[M-H]-	0.891323763167384		C02206	Lipids and lipid-like molecules	Prenol lipids	Terpene lactones	10014.4	10833.8	28861.3	4104.91	4290.39	32941	37387.5	18035.1	41184.2	11005.7	7665.91	36294.3	7324.55	26045.1	37939.7	7676.09	27054.4	1244.96	19877.1	61154.7	11586.1	89387.2	62633.9	35073.8	32741.5	52860	34197.9	24619.6	30289.2	7075.41	42845.4	30731.7	40964.4	45749.5	29671	1210.51	29290.7	10522.7	3687.72
M504T444	504.23973	443.5880	.beta.-d-glucopyranosiduronic acid, 5-[3-[(2,2,3,3-tetramethylcyclopropyl)carbonyl]-1h-indol-1-yl]pentyl	[M+H]+	0.94144572357254			Lipids and lipid-like molecules	Fatty Acyls	Fatty acyl glycosides	7795.52	6641.97	6115.96	7521.43	7523.94	7536.22	5674.96	6490.76	5874.88	7475.57	6301.16	5336.77	4461.7	6582.58	3031.1	4947.68	7087.39	5515.18	8522.12	2193.17	2291.6	2211.87	8500.78	5728.42	6108.46	5250.66	6276.32	5129.28	6646.43	6799.39	6394.44	5389.46	5076.98	7174.48	4726.49	5211.11	6949.38	5574.76	8619.21
M527T393	527.15680	393.1560	.beta.-estradiol-3-glucuronide-17-sulfate	[M-H]-	0.733584873573436			Lipids and lipid-like molecules	Steroids and steroid derivatives	Steroidal glycosides	3762.92	4421.35	4158.51	5190.94	5748.9	4335.97	4176.4	4353.17	4898.5	3903.17	5406.66	7181.97	6308.41	6952.82	4058.03	6904.6	6343.69	5750.79	4606.81	6076.35	2341.36	5234.34	11360.8	5830.85	6509.54	5918.9	6881.15	5074.47	5347.27	6251.79	4701.62	5216.93	9168.32	6030.56	4854.62	3946.85	3531.77	6831.81	5353.05
M397T70	397.38114	69.6110	.beta.-sitosterol	[M+H-H2O]+	0.893672827803105	HMDB0000852	C01753	Lipids and lipid-like molecules	Steroids and steroid derivatives	Stigmastanes and derivatives	47679.9	55433.5	53323.7	56292.6	54081.1	52860.3	44220.2	50675	70372.9	56237.6	65829.3	50500.4	52043.6	56225.5	58717.4	56615.5	48019.3	50348.7	49777.4	44146.4	38898.7	44984	51248.5	47719.2	47573.1	54148.4	49592	53834.9	90585.5	90462.7	85292.2	96911.7	99461.8	82566.8	86097.3	89787.5	104952	98717.2	90384.2
M547T376	547.18755	376.3720	[4a,7-dihydroxy-7-methyl-1-[3,4,5-trihydroxy-6-(hydroxymethyl)oxan-2-yl]oxy-1,5,6,7a-tetrahydrocyclopenta[c]pyran-5-yl] (e)-3-(4-methoxyphenyl)prop-2-enoate	[M+Na]+	0.938404641802998			Lipids and lipid-like molecules	Prenol lipids	Terpene glycosides	7189.07	4419.01	2757.52	4619.39	5041.73	3545.68	4598.86	4918.41	4639.2	5489.46	5459.85	4419.78	3268.81	4280.81	4514.18	4091.82	5202.27	3912.38	4503.48	3742.08	3302.37	3478.06	4762.09	4582.71	2246.71	3720.19	4761.67	3359.28	5367.2	6348.65	7600.29	6274.44	6286	5166.53	4715.42	3955.5	5258.94	4009.33	3442.26
M735T477	735.11709	477.3120	1-(1,2-dihexanoylphosphatidyl)inositol-4,5-bisphosphate	[M-H+2Na]+	0.75582338363438			Lipids and lipid-like molecules	Glycerophospholipids	Glycerophosphoinositol phosphates	1441.42	1277.83	1308.51	1188.72	1316.55	1175.83	1386.63	1272.59	1350.71	1366.97	1211.91	1326.03	1195.26	1386.45	984.149	1369.59	1429.42	1114.92	1435.37	1204.75	1098.84	1468.15	1533.59	1165.18	1593.01	1258.43	1248.91	1138.9	602.276	1945.85	900.074	1572.14	1885.35	900.717	1143.25	1856.61	2333.39	952.11	1786.84
M655T392_1	655.14802	392.3010	1-(1,2-dihexanoylphosphatidyl)inositol-5-phosphate	[M-H+2Na]+	0.968373159097325			Lipids and lipid-like molecules	Glycerophospholipids	Glycerophosphoinositol phosphates	3495.45	6580.04	1526.64	3649.81	4078.14	6114.44	4784.07	2631.38	5569.85	3429.96	5763.01	3652.79	6632.96	3147.32	2976.7	7099.96	3107.45	4873.06	3762.99	3605.19	5304.88	2592.47	4893.82	5839.41	5393.79	3822.44	7835.94	2802.29	6058.35	1225.91	6129.73	6488.88	6479.44	3007.02	6933.7	3403.89	7359.39	5694.97	2641.92
M585T180	585.26801	179.7310	1-(1,2-dioctanoylphosphatidyl)inositol	[M-H]-	0.778930192603513			Lipids and lipid-like molecules	Glycerophospholipids	Glycerophosphoinositols	15318.5	34066	54824.8	42286.2	39679.5	45927.4	66254.5	57883.6	34147.5	48566.1	39346.1	36812.5	8374.42	23957.8	16947.3	23860.4	20779.7	18318.7	29929.8	29536.8	22356.1	26600.4	20449.5	15972.3	16791.1	26541.2	16521.5	30581.8	13951.5	17252.9	7715.75	11145.7	19591.9	12942.6	16908.7	17164.9	20076.8	13188	14306.8
M791T62	791.19583	62.4670	1-(1,2-dioctanoylphosphatidyl)inositol-3,5-bisphosphate	[M-H+2Na]+	0.786622479069904			Lipids and lipid-like molecules	Glycerophospholipids	Glycerophosphoinositol phosphates	10731.1	11397.3	5015.51	11787.3	10293.6	9418.2	10616.9	5775.47	7747.62	13416.4	9558.19	7559.51	8031.47	10087	14171.5	8322.36	7713.46	9382.05	4035.42	3503.11	7791.14	18776.6	4540.79	15667.5	3710.77	5642	5578.59	10430.6	10263.7	9473.02	6381.1	11041.2	9873.01	11417.7	10439.2	8981.1	5914.61	16631.7	5084.18
M711T162	711.18888	162.3850	1-(1,2-dioctanoylphosphatidyl)inositol-5-phosphate	[M-H+2Na]+	0.967168872283216			Lipids and lipid-like molecules	Glycerophospholipids	Glycerophosphoinositol phosphates	59813.7	83795.1	86233.9	65133.9	100453	62384.7	47773.2	111106	143341	113030	68681.8	85535.3	82887.5	111116	54128.1	107200	74017.2	99802.9	61203.3	129093	89413.7	139741	172060	145079	142478	101133	105555	105570	268626	381182	192858	319454	415725	318931	435592	276979	269232	298766	393717
M745T506	745.17649	506.3910	1-(1,2r-dioctanoylphosphatidyl)inositol-3,4-bisphosphate	[M-H]-	0.866511190550729			Lipids and lipid-like molecules	Glycerophospholipids	Glycerophosphoinositol phosphates	1905.49	1748.67	1705.61	1682.72	1673.65	1879.98	1475.61	816.757	1663.57	1994.58	427.055	2078.97	1653.67	1638.34	1725.11	1556.45	1599.04	757.058	1529.13	2187.46	134.096	765.627	1771.1	541.618	1749.18	2178.27	1853.16	1637.36	1689.91	1497.79	1494.7	2220.57	1715.1	878.806	792.745	1011.41	341.163	1035.99	1052.04
M863T157	862.62029	157.2830	1-(1z-octadecenyl)-2-(4z,7z,10z,13z,16z,19z-docosahexaenoyl)-sn-glycero-3-phosphocholine	[M+HCO2]-	0.942273846473825	HMDB0011262		Lipids and lipid-like molecules	Glycerophospholipids	Glycerophosphocholines	375.297	1491.3	1723.24	1920.62	1268.64	1893.06	335.917	1596.87	1866.75	3083.46	1051.76	1035.22	1821.03	526.108	2559.4	206.916	842.343	2092.6	1556.53	932.518	597.76	1331.62	1507.41	279.261	2316.71	1097.89	321.835	1829.54	3248.62	3589.12	3402.86	3460.69	3420.06	1477.85	4118.78	3650.09	2197	6262.29	6574.67
M542T225	542.33957	225.0190	1-(1z-octadecenyl)-sn-glycero-3-phosphocholine	[M+Cl]-	0.950023817734587	HMDB0013122		Lipids and lipid-like molecules	Glycerophospholipids	Glycerophosphocholines	10181.6	6568.71	6057.08	16800.1	6335.74	5968.43	7514.79	8971.92	3570.43	8285.67	5645.06	6684.51	3461.98	7564.52	6620.66	7698.39	6168.29	7043.53	7233.03	9147.46	8989.88	5477.51	3711.18	6869.61	7445.25	6003.07	6392.44	8195.6	4933.87	4836.16	4213.55	4643.8	5302.37	3749.54	3438.16	4524.3	4087.46	3345.74	2510.26
M243T272	243.15803	271.5485	1,11-undecanedicarboxylic acid	[M-H]-	0.747571332766069	HMDB0002327		Lipids and lipid-like molecules	Fatty Acyls	Fatty acids and conjugates	33912.8	34429.3	38980.8	36087.3	34357	30670.4	38624.7	34163.9	25336.8	29075.2	32729.4	45609.9	36042.9	35106.5	33104.7	38130.3	34823.3	32401.5	25345.2	35350.3	34032.9	37236.5	28152.1	29723.9	39271.2	31750.5	28601.4	37392.9	28853	23241.1	20085.7	20836.3	20156.2	19783.7	23040.5	22161.9	22091.5	21212.9	17458.1
M363T27	363.28666	26.7270	1,24-dihydroxyvitamin d3	[M+H-3H2O]+	0.734015198237004		C12919	Lipids and lipid-like molecules	Steroids and steroid derivatives	Vitamin D and derivatives	47763.7	37925.6	53299.8	49696.5	58592.2	53695.3	51985.8	53639.3	57892.2	121872	59917.7	56347	58306.1	60531.2	49271.1	67327.7	61963.4	62088.4	71024.3	55084.5	57506.2	62033.2	59300.1	61398.2	45552.9	59145.3	60300.6	59337	66192.1	50221.2	55662	60740.1	63602	53239.4	66154.3	71751.2	66303.3	54036.6	59243.8
M285T36	285.18356	35.8560	1,25-dihydroxy vitamin d2	[M+H-C9H20O]+	0.719543049967282	HMDB0006225		Lipids and lipid-like molecules	Steroids and steroid derivatives	Vitamin D and derivatives	144705	124340	112714	102960	140823	116536	143190	124472	107382	126636	129908	108942	127677	127032	96878.5	138014	131325	120328	108826	97352.1	108277	106257	130123	121033	121878	107931	127819	134348	116714	148388	126285	119383	145244	115223	149428	137991	152556	107701	105484
M532T503	532.30687	502.9920	1,2-bis(o-octanoyl)-sn-glycerylphophorylcholine	[M+Na]+	0.941336534792194			Lipids and lipid-like molecules	Glycerophospholipids	Glycerophosphocholines	21773.3	26496.9	27382.8	26583.3	23374	29958	20541.7	29522	19921.6	26431.9	26266.2	22185.2	27777.6	21805.4	27325.7	20273.6	25735.1	15911	24791.6	19679.7	10960.5	16510.7	22580.1	18648.2	28103.3	11845.8	27619.5	20987.5	25291.7	27356.8	27623.8	25834.7	28974.8	20178.3	22729.6	25358.8	24568.3	23183.2	20140.6
M779T138	778.53527	137.7200	1,2-di-(9z,12z,15z-octadecatrienoyl)-sn-glycero-3-phosphocholine	[M+H]+	0.969332995625166	HMDB0008206		Lipids and lipid-like molecules	Glycerophospholipids	Glycerophosphocholines	4946.28	3980.69	13040.6	3560.29	2166.91	5664.5	2973.09	3535.38	3587.38	3372.54	3822.34	3562.84	4038.96	4583.81	3123.34	5638.68	2532.64	4332.36	3457.91	3822.29	3396.26	3298.33	2616.62	4657.23	4983.51	3617.2	3987.45	3532.12	8606.17	10537.6	8103.02	8939.52	7537.23	13778.6	6015	8169.24	8911.82	12574.2	7265.76
M647T197	647.47204	197.2460	1,2-dihexadecanoyl-sn-glycero-3-phosphate	[M-H]-	0.744692220394069	HMDB0000674		Lipids and lipid-like molecules	Glycerophospholipids	Glycerophosphates	3485.92	1869.31	2612.83	2385.35	2267.64	2062.03	3116.8	2711.19	1253.74	3472	2489.14	1842.04	1336.28	1525.6	1647.6	2988.2	1371.74	2016.53	1575.54	1825.83	2830.28	1392.45	1684.32	2415.13	1704.39	2958.49	1659.31	2283.49	2664.14	3675.26	1984.67	1583.81	2282.36	3088.93	1606.34	1182.85	2060.93	2763.08	2130.75
M591T33	591.49394	32.8280	1,2-dihexadecanoyl-sn-glycerol	[M+Na]+	0.962354308153739			Lipids and lipid-like molecules	Glycerolipids	Diradylglycerols	77182.2	82173.6	38990.5	40485.6	48294.1	42809.5	41298.1	39343.5	64223.4	42339.1	29439.2	62503.4	37579.3	38788.4	57343.7	16652.4	64214.1	68483.5	66092	40290.5	51904.4	35578.9	64695.5	79421.9	74140.2	69993.5	82290.7	36367.8	109116	68396.9	69660.5	109087	109585	94006.9	78457.2	89855.9	89603.7	54666.2	63702.9
M811T252	811.46609	252.4190	1,2-dilinolenoyl-sn-glycero-3-phospho-(1'-rac-glycerol)	[M-H+2Na]+	0.96212566257151			Lipids and lipid-like molecules	Glycerophospholipids	Glycerophosphoglycerols	946.688	1104.22	1670.07	1078.1	1254.79	2211.91	1422.66	1144.34	1279.03	1409.68	1432.74	1562.34	855.363	1378.23	1032.36	1991.53	2165.46	1094.61	1030.08	1638.35	1288.44	2027.93	2404.4	1377.59	1415.42	2198.62	1469.49	1418.25	2276.87	2003.49	2427.53	1729.36	1736.9	1779.02	1927.37	1159.15	1263.54	1241.89	1448.13
M600T34	599.50008	33.6345	1,2-dilinoleoylglycerol	[M+H-H2O]+	0.984290206399951			Lipids and lipid-like molecules	Fatty Acyls	Lineolic acids and derivatives	29225.9	60003.8	28859.8	37078.4	55386.3	51230	51029.6	34616.3	48751.9	55630.9	44293	47663.3	31946.7	48084.7	44658.6	36019.1	40684.6	26627.4	17048.9	26826.3	27421.9	45022	33184.9	29711.4	45570.5	47443	51080.9	24502.4	47592.1	35496	64822.5	72029	25062.3	67389.7	38247.2	51771.4	48163.5	57815.2	43292.1
M678T259	678.43726	259.4600	1,2-dimyristoyl-sn-glycero-3-phospho-l-serine	[M-H]-	0.879046343256606	HMDB0012330		Lipids and lipid-like molecules	Glycerophospholipids	Glycerophosphoserines	71.6061	110.455	418.987	301.779	280.238	321.409	182.596	206.454	367.575	259.833	358.202	143.234	80.5775	182.678	141.898	406.708	68.7259	202.872	207.041	166.854	109.664	307.118	223.828	74.9687	543.388	446.539	184.69	178.71	1053.87	1754.5	339.843	978.763	1883.38	339.549	1000.67	941.135	906.924	810.85	919.756
M866T157	865.59591	157.2510	1,2-dioctadecanoyl-sn-glycero-3-phospho-(1'-myo-inositol)	[M-H]-	0.762655349174982	HMDB0009808		Lipids and lipid-like molecules	Glycerophospholipids	Glycerophosphoinositols	243.493	1173.69	366.579	1326.75	877.68	843.919	968.527	950.414	154.27	1888.25	2202.73	789.067	824.022	850.017	768.758	792.521	398.793	826.095	529.571	768.278	494.904	308.642	766.675	219.089	475.863	585.933	709.784	537.507	224.16	1512.79	1616.54	1126.69	972.472	1531.35	1916.44	3149.85	1371.4	2696.54	4697.84
M699T32_2	699.47819	32.3905	1,2-dioleoyl-sn-glycero-3-phosphate	[M-H]-	0.940588660741211	HMDB0007865		Lipids and lipid-like molecules	Glycerophospholipids	Glycerophosphates	29152.9	34491.5	31599.2	38300.4	19267.2	20476.9	36958.5	31855.8	30048	39849.7	30659.1	33017.6	13787.7	25987.9	35443.4	33661.2	33585.7	28235.9	26361.4	18709	34458.8	19504.5	31525.2	31803.5	31843.9	12349.7	35293.1	23874.2	38918.2	15712.4	26864.4	31608.2	34550.8	36941.1	29745.7	33675.3	31923.4	31489.7	44812.1
M787T38_1	786.59496	38.2105	1,2-dioleoyl-sn-glycero-3-phosphatidylcholine	[M+H]+	0.963858913828789	HMDB0062690		Lipids and lipid-like molecules	Glycerophospholipids	Glycerophosphocholines	49055.9	54891	50118.8	47407.3	46565.4	35745.5	47922.5	58507.4	47408.4	30322.6	52015.7	46559.8	40755.2	50076.7	36650.8	41727.6	45578.5	42418.5	27793.8	29112.5	45928.9	56237.5	37329.4	58114.5	39799.3	54982.5	37965.7	33544.2	64592.4	54901.7	53442.7	67771.8	48744.8	58948.7	48901.7	52864.1	54539.3	71330.8	52977.2
M767T167	766.54069	166.7610	1,2-dioleoyl-sn-glycero-3-phosphoethanolamine	[M+Na]+	0.702593303794168	HMDB0009059		Lipids and lipid-like molecules	Glycerophospholipids	Glycerophosphoethanolamines	5234.18	5002.7	4763.37	3036.66	2829.22	3170.01	5096.75	3215.79	3468.42	4342.42	4943.97	4376.88	1859.03	5200.67	4534.04	5367.62	5432.01	4547.9	4145.13	4564.15	2895.36	1397.81	4256.55	5131.91	4149.5	3928.82	5224.2	4457.37	3425.06	6936.65	3906.68	5454.76	3222.71	2710.38	4602.84	3588.23	2793.87	5253.26	4230.47
M731T139	730.53424	138.9520	1,2-dipalmitoleoyl-sn-glycero-3-phosphocholine	[M+H]+	0.819743640989183	HMDB0008002		Lipids and lipid-like molecules	Glycerophospholipids	Glycerophosphocholines	11393.5	9324.58	8525.45	4284.65	3017.06	7778.73	6398.59	18655.8	4727.02	16502	7127.48	6934.79	1913.79	4799.71	2954.03	3091.77	2694.2	4237.03	4449.6	5364.78	5895.75	6793.79	5426.84	5689.75	6460.51	3421.11	7161.59	3328.91	5761.94	8024	2546.43	7430.68	6261.02	4432.81	5815.91	4913.29	14259.2	8249.93	6835.31
M241T66	241.03366	65.5580	1,2-dipalmitoyl-sn-glycero-3-phospho-(1'-myo-inositol)	[M-H-C35H68O5]-	0.728800106756699			Lipids and lipid-like molecules	Glycerophospholipids	Glycerophosphoinositols	66850.9	61996.5	69998.7	73730	79230.8	110136	58281.5	59864.5	28737.7	61458.4	44822.7	86184.3	66038.5	163998	65068	186221	63124	66418.7	53583.3	72765.5	62088.2	86582.7	61209.1	110274	19442.8	79902.7	59120.5	67827.2	93627.9	116637	93906.1	80000.2	107564	79734.8	85189.2	62733.1	96630.9	194181	60264.6
M383T284	383.19919	284.0630	10(s),17(s)-dihydroxy-4z,7z,11e,13z,15e,19z-docosahexaenoic acid	[M+Na]+	0.964342499867773			Lipids and lipid-like molecules	Fatty Acyls	Fatty acids and conjugates	12300.8	13216.4	14149	12867.6	15314.4	13475.6	12214.6	17631.3	14921.3	14396.6	15234.6	14220.6	12035.1	11008.2	2536.98	13765.9	12532.1	12709.4	10469.6	11781.8	12265.2	13288.5	12866.7	12214.5	2614.74	13954	11518.9	13314.4	18898.1	17100.9	19788.6	31221.9	23911.6	14117	19098.6	25412.9	3319.28	11185.9	18591.8
M832T419	832.30104	419.1560	10-deacetyl-10-oxo-7-epitaxol	[M+Na]+	0.880578072684803			Lipids and lipid-like molecules	Prenol lipids	Diterpenoids	3627.11	4429.14	3649.91	4743.96	4546.82	5070.43	3177.5	4562.22	3884.72	4518.01	4160.05	3714.59	3371.81	3314.01	2999.25	4699.74	3239.54	3030.35	3512.82	2796.37	2425.39	3263.84	4561.78	3101.28	4879.68	3708.99	3260.29	4696.65	2424.62	2273.99	2857.24	3159.45	2904.84	2321.46	1802.5	3049.93	3156.53	2013.43	2590.61
M271T34	271.20512	34.3550	11beta-hydroxyprogesterone	[M+H-C2H4O2]+	0.814132184676995	HMDB0004031	C05498	Lipids and lipid-like molecules	Steroids and steroid derivatives	Pregnane steroids	754255	757333	699518	977848	930646	579854	566740	769607	631076	497812	703489	639912	843509	748486	607997	882839	615323	697679	693905	617072	570765	699672	594903	644084	601561	568926	671921	670880	647100	730410	473113	800832	821510	553926	939600	732493	1.01395e+06	664785	703370
M349T46	349.19858	46.4740	11-dehydrothromboxane b2	[M-H-H2O]-	0.778085235548154		C05964	Lipids and lipid-like molecules	Fatty Acyls	Eicosanoids	1.15294e+06	753863	762801	1.36449e+06	776565	1.20044e+06	1.07472e+06	1.17511e+06	888547	1.26028e+06	1.01698e+06	669418	626689	651255	571857	687723	1.05854e+06	727750	870674	583059	1.11449e+06	1.32492e+06	1.09767e+06	1.36585e+06	984344	668234	1.05009e+06	903559	924648	1.27851e+06	416050	1.29075e+06	740881	832784	627886	531161	1.01049e+06	661896	650251
M365T95	365.19324	95.2785	11-dehydrothromboxane b3	[M-H]-	0.872023455520132			Lipids and lipid-like molecules	Fatty Acyls	Fatty acids and conjugates	231322	689307	506063	352991	626807	247182	179459	733090	232685	426899	276462	195085	619729	683515	801915	352186	183468	524889	582429	308960	957839	277483	675258	431380	330529	841267	296412	581818	421250	513870	249970	340656	428523	236896	491167	594511	474680	317359	234296
M347T188	347.24042	188.3890	11-deoxy-11-methylene-15-ketoprostaglandin d2	[M-H]-	0.98499024946854			Lipids and lipid-like molecules	Fatty Acyls	Eicosanoids	74185.5	57090.3	82621.1	73919	76084.9	69503.6	58144.3	78707.9	38223.6	68424.2	59804	68881.1	41665.8	87487.7	58203.7	61818.1	91035.8	68407.6	77791	131704	96985	154325	113230	105954	72133.5	101137	93783.8	91409.1	192429	166209	168120	158828	198150	153634	159403	149512	165227	137093	120751
M471T365_2	471.35146	364.6355	11-keto-.beta.-boswellic acid	[M+H]+	0.938505943138532			Lipids and lipid-like molecules	Prenol lipids	Triterpenoids	1264	690.403	740.57	1029.41	1199.01	1285	410.206	644.065	1203.92	1034.18	756.742	945.008	715.382	1441.45	1054.56	919.419	1396.87	1257.76	5769.43	1146.21	1312.77	756.22	726.895	1032.97	1229.43	1012.05	1129.38	945.887	1042.18	1138.73	1068.92	1054.98	744.967	912.013	787.487	1168.6	1029.79	883.653	1059.38
M265T154	265.21533	154.2060	12(s)-hydroxy-16-heptadecynoic acid	[M+H-H2O]+	0.728744131839509			Lipids and lipid-like molecules	Fatty Acyls	Fatty acids and conjugates	32654.3	61535.4	29124.1	35280.5	50099.7	45675.7	50121.3	28377.9	47873.3	29428.2	29798.8	24089	35984.9	59730.9	41421.8	41930.5	48531.1	44162.4	52255.9	53941.5	51484.9	49134.4	55360.7	41142.5	53149.3	54147.2	37962.8	37696.7	47189.8	34633.1	37560.6	151463	46789.2	32903.4	26490.1	108286	89401.4	56324.9	24530.3
M263T56	263.19969	56.0760	12s-hydroxy-5z,8e,10e-heptadecatrienoic acid	[M+H-H2O]+	0.82604798801666	HMDB0012535	C20388	Lipids and lipid-like molecules	Fatty Acyls	Fatty acids and conjugates	276399	231118	96373.4	247039	116562	289999	294076	259960	95298.2	266646	250270	277476	228169	289600	282757	99629.9	95183.2	253615	265644	314359	327023	332980	335249	270769	89239.6	309885	96816.8	273614	236505	104039	99490.8	105115	210062	226438	194478	95198.3	95299.9	98547.6	87011.7
M327T139	327.17796	138.6270	13,14-dehydro-15-cyclohexylcarbaprostacyclin	[M-H-H2O]-	0.73730396934309			Lipids and lipid-like molecules	Prenol lipids	Monoterpenoids	1.35622e+06	1.48535e+06	1.69866e+06	1.85068e+06	1.94793e+06	49452.4	1.3774e+06	1.68732e+06	52098.1	1.73936e+06	1.2851e+06	81024	1.28377e+06	1.20082e+06	1.1437e+06	34881.5	1.45339e+06	1.67714e+06	1.32388e+06	1.59539e+06	1.4827e+06	1.66161e+06	82159.8	53823.4	1.4372e+06	1.6021e+06	26727	2.13212e+06	1.71385e+06	1.30491e+06	1.24337e+06	1.48535e+06	1.72184e+06	1.38527e+06	1.36191e+06	1.4149e+06	1.46011e+06	3251.87	16140.8
M375T314_2	375.23744	314.2280	13,14-dihydro-16,16-difluoroprostaglandin e1	[M+H-H2O]+	0.798286335750501			Lipids and lipid-like molecules	Fatty Acyls	Eicosanoids	10124.9	2855.87	8570.94	9009.29	4775.02	2772.2	1808.25	8748.81	2407.63	10689.4	3254.53	3103.2	4456.82	3457.85	7350.31	5115.28	10690.6	2381.24	3595.56	3505.01	7621.01	9496.46	7764.19	9843.47	9694.88	3447.5	9968.15	8247.21	6251.18	6502.71	9410.17	8247.37	7546.24	6964.51	6240.22	3590.63	6210.51	7405.99	7840.32
M391T65	391.24840	64.8940	13,14-dihydro-16,16-difluoroprostaglandin f2.alpha.	[M-H]-	0.798384039562422			Lipids and lipid-like molecules	Fatty Acyls	Eicosanoids	46125.6	49006.7	47045	52845.8	44142.6	51566.4	51592.2	58180.7	35753.4	49818.5	35568.2	52351.7	49485.5	47375.3	55780.3	56375.1	47296.1	59641.5	53557.2	58810.9	73755.5	45436.7	50325.6	56485.9	55625.2	55700.6	40770.3	56733.8	56591.4	71327.6	60800.7	43812.2	48561.1	56938.8	52027.2	38320	55705.7	51406.9	41510.5
M653T410	653.27284	410.2260	13-acetyl-9-dihydrobaccatin iii	[M+Na]+	0.875061827695746			Lipids and lipid-like molecules	Prenol lipids	Diterpenoids	5228.99	4823.4	4374.42	4693.91	4480.21	3220.31	7040.8	5196.15	4884.48	4539.4	3972.74	6419.92	4989.04	5882.19	3923.18	2951.72	4803.46	8318.59	5813.52	4487.91	2345.45	5283.61	5809.71	2580.4	4960.42	4137.75	3637.92	3496.9	4967.27	5181.71	4681.95	5513.06	4357.04	2604.07	4637.35	4590.63	5308.47	4879.25	5270.62
M295T37	295.22557	37.2705	13-hydroxy-9z,11e-octadecadienoic acid	[M-H]-	0.847597438801265	HMDB0112194		Lipids and lipid-like molecules	Fatty Acyls	Lineolic acids and derivatives	651166	855468	792986	863318	875875	657812	807014	760363	911378	826690	799080	922150	862778	587587	642127	851510	761127	765302	577959	729936	765491	770848	584578	563673	652716	885145	489318	729902	1.34673e+06	1.31485e+06	1.19747e+06	1.38374e+06	1.65112e+06	1.25041e+06	1.36759e+06	2.15764e+06	1.47258e+06	1.31904e+06	2.07598e+06
M295T150	295.22625	149.8455	13-keto-9z,11e-octadecadienoic acid	[M+H]+	0.890005884208452	HMDB0004668		Lipids and lipid-like molecules	Fatty Acyls	Lineolic acids and derivatives	1.08485e+06	1.08471e+06	1.30526e+06	1.95719e+06	1.20058e+06	1.24713e+06	1.11429e+06	1.21759e+06	1.81887e+06	1.31906e+06	1.22159e+06	1.09578e+06	1.00729e+06	1.123e+06	1.41137e+06	1.08175e+06	1.1532e+06	1.0456e+06	1.25868e+06	1.24404e+06	1.12804e+06	1.34018e+06	2.0418e+06	1.20102e+06	1.33745e+06	1.23706e+06	1.02709e+06	2.10438e+06	1.43931e+06	999262	1.06191e+06	1.07923e+06	1.04968e+06	922464	1.34529e+06	1.42895e+06	1.07082e+06	1.29179e+06	1.03851e+06
M293T37	293.20939	37.2705	13s-hydroperoxy-9z,11e-octadecadienoic acid	[M-H-H2O]-	0.893017449992888		C04717	Lipids and lipid-like molecules	Fatty Acyls	Lineolic acids and derivatives	278167	299589	296363	323363	380925	262147	309517	314338	351349	412181	314476	309435	302563	262932	239235	389690	328944	317008	238779	306215	319522	363328	212271	200191	278293	348031	211923	315467	817189	420139	381242	620705	514260	395628	378609	599486	445708	417712	653860
M353T123	353.22896	123.4100	15(r),19(r)-hydroxyprostaglandin e1	[M+H-H2O]+	0.986570289542469			Lipids and lipid-like molecules	Fatty Acyls	Eicosanoids	450978	370203	467871	496750	420424	465487	424157	478187	677566	539324	432615	454011	359381	493750	467575	382623	878576	380696	469180	576322	409367	1.0599e+06	478422	321083	452952	481744	388991	480471	877544	697329	784466	815847	774538	748407	714382	715210	771032	693893	622910
M353T149	353.22870	149.3790	15(r),19(r)-hydroxyprostaglandin f2.alpha.	[M+H-H2O]+	0.872853395343163			Lipids and lipid-like molecules	Fatty Acyls	Eicosanoids	165478	166853	188733	191955	183612	188700	184382	181395	233241	195374	186545	154187	171537	141486	172345	177663	171699	172954	178440	160303	147049	179904	153509	130387	189760	157030	129019	196285	180781	175267	189976	227724	193427	214985	224811	177782	159755	189238	201724
M411T224	411.23283	224.1820	15(r)-17-phenyltrinorprostaglandin f2.alpha.	[M+Na]+	0.926891125462326			Lipids and lipid-like molecules	Fatty Acyls	Eicosanoids	10563.7	11811.3	10879.5	11903.3	12274.2	10130.2	10803.4	11280.5	11559.5	11914.2	3856.94	12010.2	3676.73	11153.9	10610.7	2206.06	11101.9	10904.9	2324.74	12304.6	4498.94	11490.5	12130.6	11306.9	11665	11759.7	10571	11808.3	27769.7	31038.5	16994.2	42523.8	19623	9507.62	10223.5	40104.7	33124.4	12398.2	22761.4
M365T33_2	365.23013	32.8975	15-cyclohexylpentanorprostaglandin f2.alpha.	[M-H]-	0.94279959589254			Lipids and lipid-like molecules	Fatty Acyls	Eicosanoids	33213.7	126993	92660	55396.6	52715.2	21491.7	88450.8	48043.6	92635.6	61117	52173.3	72139.8	85714.5	85262	47769.4	98599.5	102220	132510	20263.8	89376.2	135060	88510.4	94142.9	92826.1	93003.4	59021.4	52627	96325.6	58040.4	76624.2	61945.9	91094.4	84777.2	36789.8	123219	97789.9	106971	63698.3	82759.1
M646T390	646.28735	389.6860	15-deoxy-.delta.12,14-prostaglandin j2 glutathione	[M+Na]+	0.824884385708886			Lipids and lipid-like molecules	Fatty Acyls	Eicosanoids	3724.66	3789.85	3435.98	4239.58	3404.87	2234.52	3864.46	2350.13	3672.14	3570.07	3335.53	1353.34	3640.54	4590.7	6490.45	3829.59	3908.95	3944.85	2073.88	4766.63	1993.14	6159.52	2898.57	3265.08	3205.31	4207.81	3809.44	2772.95	4222.19	1805	3806.14	4884.75	3261.03	2744.63	4268.41	3991.76	4456.16	3557.48	3822.71
M335T62	335.21939	62.4630	15-hydroperoxy-5z,8z,11z,13e-eicosatetraenoic acid	[M-H]-	0.949648608747639			Lipids and lipid-like molecules	Fatty Acyls	Eicosanoids	349761	93507.3	144974	159996	101929	106596	297980	249834	286798	265766	122370	75301.6	163333	99701.3	301456	266031	129730	185189	150746	274423	351539	246129	224774	228980	132233	294654	174258	192749	156979	105704	274768	179866	124908	283599	301305	142172	261231	169356	155436
M385T376	385.21935	376.2310	15-keto-17-phenyltrinorprostaglandin f2.alpha.	[M-H]-	0.935386041369318			Lipids and lipid-like molecules	Fatty Acyls	Eicosanoids	6623.2	7588.87	7481.76	7581.7	5795.41	6814.01	5513.65	8127.76	4552.82	8091.24	6241.02	6855.38	6800.88	8175.77	5830.4	7078.19	7028.38	6319.72	4919.61	8250.55	5041.07	9287.64	4385.95	7263.49	6330.83	6909.83	5756.66	7844.01	4378.32	4439.02	2811.09	4162.36	5360.34	3193.01	3328.51	2028.1	4360.62	3035.98	2380.27
M339T11	339.19689	10.9770	15-ketoiloprost	[M-H-H2O]-	0.969590153650178			Lipids and lipid-like molecules	Fatty Acyls	Eicosanoids	1949.71	2531.42	5254.9	1994.17	2152.64	2337.1	2317.14	2132.41	1901.65	2052.96	1504.46	2220.41	2360.22	2396.34	1067.84	2146.17	1221.68	2003.56	2051.45	2040.86	2230.48	1555.63	3535.46	2089.69	2067.28	1196.39	2482.41	2294.31	1950.43	1878.82	2110.85	658.179	2475.8	2079.66	2116.31	1529.68	2127.91	4769.23	2362.67
M363T268	363.23479	267.5150	16,16-dimethylprostaglandin f2.alpha.	[M-H-H2O]-	0.954222325521526			Lipids and lipid-like molecules	Fatty Acyls	Eicosanoids	12281.8	11689.4	19098.5	20430.3	22658.3	16359.8	16054.5	18865.6	7267.33	14332.7	10062	15022.6	9982.24	16483.3	10968.5	10715.6	29128.4	14327.2	19221.3	26932.5	19535.1	31701	18097.6	32317.8	18564.6	22367.7	16638.7	14065.1	27430.2	19277.1	22794.4	25157.2	30008.7	22023.7	23758	24297.8	25227.4	20303.4	13852.3
M287T277	287.14533	277.0115	16.alpha.-hydroxyestrone	[M+H]+	0.724875536099182	HMDB0000335	C05300	Lipids and lipid-like molecules	Steroids and steroid derivatives	Estrane steroids	19652.3	14800.9	18072.9	17160.8	15385.5	18873.3	18762.3	17618.7	20376.1	17196.4	17414.9	16668.1	15345.1	15699.3	19662.4	15371	16458	14718.9	19207.3	20232.7	17185.8	2863.07	17300.4	17445.2	17438.5	14531.1	16428.5	14113.3	17246.2	9700.57	13463.9	19474.5	38266.1	10396.1	10825.7	15568.9	18184.6	12626.3	12640.1
M329T275_2	329.20588	275.3150	16.beta.-hydroxyprostanozol	[M+H]+	0.785059881681127			Lipids and lipid-like molecules	Steroids and steroid derivatives	Estrane steroids	22019.1	17424.8	23169.5	23339.5	21829.9	22351.8	21049.2	20483.1	19037.3	20894	19866.5	18470	17211.2	17356.7	17888.4	20223.6	16885.5	18890	16594.6	14101.8	17120.8	10194.9	13177.6	17089.6	18603.4	9723.67	17388.8	19683.2	5311.64	4086.58	3816.62	4923.41	9028.49	2708.97	3737.37	4181.98	3519.96	6716.02	9175.75
M271T38_2	271.22537	37.6920	16-hydroxyhexadecanoic acid	[M-H]-	0.739587771781494	HMDB0006294	C18218	Lipids and lipid-like molecules	Fatty Acyls	Fatty acids and conjugates	505995	390447	447740	462042	496363	446809	467479	481407	594122	667933	568783	471831	353300	431867	400314	480791	505611	499178	364294	577084	465311	504583	416312	400228	394413	514894	330686	559067	436540	419007	417800	443861	441953	406131	396928	692647	463413	417660	751911
M295T72_2	295.22582	72.0365	16-Hydroxypalmitic acid	(M+Na)+	0.6863	HMDB0006294	C18218	Lipids and lipid-like molecules	Fatty Acyls	Fatty acids and conjugates	1.59753e+06	1.99565e+06	2.6901e+06	2.08225e+06	2.11743e+06	1.57559e+06	2.34707e+06	1.94834e+06	2.09025e+06	1.91076e+06	2.92567e+06	2.29036e+06	2.07185e+06	1.46417e+06	1.48597e+06	1.96265e+06	1.40851e+06	923329	2.0969e+06	2.33865e+06	2.29573e+06	1.48042e+06	1.54297e+06	1.82454e+06	1.71694e+06	1.66839e+06	1.61636e+06	2.34544e+06	1.26711e+06	930305	583943	645749	461628	869546	635359	413819	982569	862666	384425
M335T169_2	335.18321	169.1250	16-phenyltetranorprostaglandin e2	[M-H-2H2O]-	0.926145456534271			Lipids and lipid-like molecules	Fatty Acyls	Eicosanoids	89363.7	57951.3	69366.1	57571.8	51652.1	45451.1	58998.3	53838.4	30937.9	62910.5	35536.4	42683.3	45338.1	62088.9	41132.3	67382.6	66214.1	64432.2	48129	76006.1	51942.3	54469	49583.1	49155.5	65079	95870.8	51214.4	60422.2	70178	52724.7	50199.9	68453.1	100052	74637.5	67251.3	49991.4	65884.9	50521.8	38979.6
M429T106	429.33410	106.4580	17.beta.-nandrolone decanoate	[M+H]+	0.70674322191185	HMDB0015694	C08154	Lipids and lipid-like molecules	Steroids and steroid derivatives	Steroid esters	23491.1	26075.4	26477.3	28730.5	28489.9	27999.1	27741.2	26643.6	25602.9	26549.5	26858.9	28385.1	23595	26483.8	22201.7	26711.3	26765.1	26143.4	23336.2	28260.5	24831.6	27984.6	27135.9	29182.5	26100.9	27356.5	27030.9	28314.6	25509	23608.9	26124.1	27016.2	14072.1	22918	19644.8	15033.1	26003.5	28364.9	23213.8
M341T39_2	341.19315	38.7255	17-keto-4(z),7(z),10(z),13(z),15(e),19(z)-docosahexaenoic acid	[M-H]-	0.992839535551826			Lipids and lipid-like molecules	Fatty Acyls	Fatty acids and conjugates	50276	82843	91546.3	68954.5	93882.8	73873.3	43691.1	96239.2	64709.8	158589	36064	95410.5	81544.4	61308.2	61636.4	57412.7	90401.7	66960.7	87736.2	96245.1	86921.4	58448.7	84464.6	67413.3	76895.9	61583.7	4456.64	114036	62164.2	63909.7	64003.3	28945.3	40530.6	63652.6	43855	47194.6	66308.4	75724.3	68085.2
M367T36_1	367.17214	35.8800	17-phenyltrinorprostaglandin d2	[M-H-H2O]-	0.746654211421923			Lipids and lipid-like molecules	Fatty Acyls	Eicosanoids	59358.7	80337.4	41982	92568	49747.9	81063.3	83461.8	53643.2	39594.6	41311.1	80679.7	53504.5	75490.6	46754.7	47424.2	79469.9	63958.4	60280.2	44578.6	45723.1	67545.1	64941.6	46197.6	38764.1	166970	69146.6	50672.9	108275	81010.6	10669.3	77336.4	46328.2	78320.4	78684.1	81476.6	31943.1	67042.9	73953.7	48143.1
M337T318	337.14492	318.0690	18-carboxydinorleukotriene b4	[M-H]-	0.819761939223106			Lipids and lipid-like molecules	Fatty Acyls	Fatty acids and conjugates	4990.48	5638.41	4122.03	7944.48	4222.34	4310.19	4745.15	4620.35	4924.59	4874.01	4223.97	6253.12	5132	4746.52	5123.92	2890.03	5066.15	4853.27	5639.48	5185.2	4070.56	7294.96	4614.49	4431.28	5267.49	5350.35	4293.48	4537.15	1998.87	4623.77	4858.7	3922.67	4712.36	5820.73	4673.07	4683.16	8264.4	5311.62	6919.34
M273T108	273.20472	108.0885	18-hydroxy-5z,8z,11z,14z,16e-eicosapentaenoic acid	[M-H-CO2]-	0.870408257707201			Lipids and lipid-like molecules	Fatty Acyls	Eicosanoids	74439.8	63637.3	72441.6	57652.2	49005.2	45169.1	60412.2	55892.8	50456.5	54614.4	61577.8	34537.7	67771.2	80917	54315.7	69332.6	28595.4	46990.5	51755.4	67844.5	57414.2	53635.2	44162	86371.9	51872.1	42357.8	81883.1	53169.8	40809.9	67026.6	62578.9	49109.8	59965.3	47037.4	64218.9	46791.3	81631.7	50856.8	22912.7
M393T37_1	393.22548	37.4010	19(r)-hydroxyprostaglandin f2.alpha.	[M+Na]+	0.700029576670125			Lipids and lipid-like molecules	Fatty Acyls	Eicosanoids	86165.2	88754.3	81742	94300.9	95724.4	92287.6	93289.4	84456.2	108276	89248.6	103384	73333.6	90391.9	84448.7	86339.9	105416	85364.1	103160	67572.7	96257.6	92863.8	92826.4	91597.7	99092.8	90238.3	132776	87262.3	91798.5	93015.5	93565.5	96573.6	105245	94844.4	88036	88962.6	91350	98712.8	90107.8	105687
M363T214	363.23486	213.5420	1a,1b-dihomoprostaglandin e1	[M-H-H2O]-	0.905921616504811			Lipids and lipid-like molecules	Fatty Acyls	Eicosanoids	22944.7	36293.5	27959.1	38352.6	39812.9	25322.1	36245.8	24968.4	16750.3	27036.5	21392.1	27931.6	27725.7	37394.9	19707.6	33622.4	26307.9	23781.8	21235.1	44353.4	42028.7	32187.7	41216.3	36634.8	42245	51117.7	22827.9	43219.6	42644.8	39680.5	35543.1	48992.9	40211	33218.3	39427.8	31381.1	44072.5	31225.8	25853.7
M552T156_5	552.39947	155.7025	1-arachidoyl-2-hydroxy-sn-glycero-3-phosphocholine	[M+H]+	0.91229690895955	HMDB0010390		Lipids and lipid-like molecules	Glycerophospholipids	Glycerophosphocholines	10398.4	13066.6	12118.8	17370.8	16107.2	7990.06	11238.2	31381	9245.15	14177	13627	10817.6	14024.4	19357.5	12087.2	20402.3	19858.8	32579	22457.3	10108.5	7032.97	15020.7	32773.5	12603.2	13707	10392.1	9588.15	17194.9	14997.3	24335	11142.2	34481.7	26157.3	11218.4	18690.2	30892.5	22526.5	13500.9	20388.4
M624T192	624.42843	191.6090	1-behenoyl-2-hydroxy-sn-glycero-3-phosphocholine	[M+HCO2]-	0.963909660873332	HMDB0010398		Lipids and lipid-like molecules	Glycerophospholipids	Glycerophosphocholines	3438.05	3154.25	3025.61	2705.5	3442	947.753	2215.52	3681.74	2049.68	3038.08	1408.98	2960.89	2585.66	3881.07	2928.79	3463.44	3564.99	3155.3	7510.8	3813.09	2257.55	1361.45	2410.65	3530.58	3075.4	3824.8	2076.38	2699.61	5142.32	5703.16	3456.65	3738.95	4795.94	4264.64	4028.36	3412.74	4119.52	4096.38	3567.19
M434T142	434.20547	142.1800	1-decanoyl-2-hydroxy-sn-glycero-3-phosphocholine	[M+Na]+	0.892126536353487			Lipids and lipid-like molecules	Glycerophospholipids	Glycerophosphocholines	10339.5	11947.2	12316.5	14088	12065.9	12614.5	19808.8	36524.3	23859	22914.2	37137.2	32603.7	28394	27612.9	18835.3	35368.3	35505.7	31173.3	37894.1	36451.5	36019.8	30063.9	35205.5	31490.4	29609.5	32048.1	30250.7	17246.3	43810.2	41028.5	50295	46731.2	36900.6	44589.5	39227.7	43644.9	41314	40002.2	43529.7
M879T189	878.54296	189.0360	1-docosahexaenoyl-2-stearoyl-sn-glycero-3-phosphocholine	[M-H+2Na]+	0.882763979785555	HMDB0008727		Lipids and lipid-like molecules	Glycerophospholipids	Glycerophosphocholines	2642.04	2293.67	3469.93	2532.81	2673.23	2497.57	2986.53	2810.54	2681.05	1162.09	2699.87	2701.04	2129.86	2391.49	2249.27	2724.04	2565.97	2624.77	2654.57	2533.2	2200.39	2751.24	2542.2	5092.43	2377.29	3088.6	4493.95	2959.16	2482.45	2829.41	3151.91	2322.64	2276.41	2683.15	2444.02	3005.6	2259.33	2766.6	2694.22
M759T39_1	758.56687	38.9350	1-hexadecanoyl-2-octadecadienoyl-sn-glycero-3-phosphocholine	[M+H]+	0.988362218793617			Lipids and lipid-like molecules	Glycerophospholipids	Glycerophosphocholines	67727.3	44116.5	53000.2	72959.3	56957.6	68669.6	63769.4	63256.6	41671	28087	43688.1	65828.7	39764.6	99221.2	36880.9	62803.4	45277	75443.9	54697.4	61046.6	68745.4	75460.6	58316.3	73303.3	55838	80412.4	48532.7	77879.1	112136	104191	72866.8	119255	95624.4	96636.6	89520.8	91911.5	90964	87806.5	90209.8
M792T139	791.52636	138.6290	1-hexadecyl lysophosphatidic acid	[2M-H]-	0.761102559235069	HMDB0062325		Lipids and lipid-like molecules	Glycerophospholipids	Glycerophosphates	2893.18	2366.89	4911.98	4411.86	2457.01	4163.12	1954.92	1692.4	1980.77	2060.93	2253.94	3015.88	4788.66	4744.27	2838.14	2798.39	3648.43	1563.54	7460.56	2978.06	2094.51	3162.7	2682.6	2615.34	2199.47	2610.88	3311.12	3909.34	5828.91	6232.48	7138.86	7053.35	8194.2	4331.98	7056.83	3909.56	8409.49	9107.94	5523.97
M793T103	792.59448	102.8220	1-hexadecyl-2-(8z,11z,14z-eicosatrienoyl)-sn-glycero-3-phosphocholine	[M+Na]+	0.959432938715918			Lipids and lipid-like molecules	Glycerophospholipids	Glycerophosphocholines	40540	44358.7	54189.4	48213.6	43099.9	44978.9	33877.9	37929.2	66693	45962.5	45696.1	40666.4	34724.1	39588.9	50196.6	24008.9	32101.7	30351.3	31780.3	32947.2	25920.2	37975.9	37281.7	30410	34796.5	37467.6	34836.2	33468.8	55862.3	51153.5	54444.9	62718.1	57393.9	55568.7	55915.1	46136.6	57894.3	53145.6	73645.1
M482T186	482.35753	186.1150	1-hexadecyl-sn-glycero-3-phosphocholine	[M+H]+	0.867830498549351			Lipids and lipid-like molecules	Glycerophospholipids	Glycerophosphocholines	6848.59	3363.77	3936.88	6718.34	6755.71	5311.61	7519.27	2782.6	7033.82	5881.58	5571.26	3901.05	4610.59	6125.76	3535.14	5289.28	6857.14	5431.67	3940.16	6335.18	7182.65	6387.3	7411.66	4663.64	6502.31	3869.79	2273.59	4464.51	7940.2	8857.71	7382.05	7143.58	4169.39	8434.8	6168.44	3138.02	5329.93	3737.04	4264.33
M413T194	413.34612	193.5910	1-hydroxy vitamin d2	[M+H]+	0.738856964322892		C08211	Lipids and lipid-like molecules	Steroids and steroid derivatives	Vitamin D and derivatives	5928.99	5250.09	5214.45	5778.38	6187.04	5457.93	4244.88	5962.95	5960.72	6771.82	4643.34	5242.02	5306.79	5222.37	5530.77	5468.06	4662.53	5780.27	5191.28	4477.71	5802.46	5342.79	5118.04	5634.34	4913.57	4862.61	5642.53	4877.9	4158.92	5875.44	4716.89	4528.51	4761.39	3931.84	5123.71	3706.31	4925.86	4598.24	5335.62
M620T589	619.52524	589.0090	1-linoleoyl-2-oleoyl-rac-glycerol	[M+H]+	0.927647099954444			Lipids and lipid-like molecules	Fatty Acyls	Lineolic acids and derivatives	1168.68	943.995	932.71	815.197	1072.18	869.658	1193.69	1015.58	1263.47	840.912	745.105	852.247	1126.39	930.432	1000.94	981.416	987.705	812.591	995.162	1013.36	917.545	837.736	808.351	887.922	1050.12	789.327	951.049	923.85	640.268	647.375	632.268	760.054	773.141	736.187	784.979	701.848	822.47	773.495	762.215
M245T96	245.22539	96.0520	1-monolinoleoyl-rac-glycerol	[M+H-C3H10O4]+	0.721870784771089			Lipids and lipid-like molecules	Fatty Acyls	Lineolic acids and derivatives	257444	149305	240421	150932	250751	241422	228849	288871	192464	181441	248119	190364	192310	276964	130875	231400	321068	164766	154796	142732	240847	254530	280781	264306	147301	219656	251750	158568	109970	80892.4	126543	94979.1	73867.8	100903	60148.8	121107	142272	65717.2	123317
M740T211	740.48795	210.8500	1-myristoyl-2-palmitoyl-sn-glycero-3-phosphocholine	[M+Cl]-	0.818858906411147	HMDB0007869		Lipids and lipid-like molecules	Glycerophospholipids	Glycerophosphocholines	1412.06	2144.52	2292.3	873.628	2253.02	1958.88	1241.26	1470.37	847.642	807.102	3327.96	636.713	2202.64	2421.47	1973.64	1618.41	2479.55	2256.59	4005.28	1210.01	1713.19	2368.23	1111.1	858.664	1550.94	929.015	1656.21	2002.49	1386.23	954.41	979.916	2009.12	1231.15	1000.62	2096.04	2135.03	2479.2	4025.45	2063.64
M309T281	309.16842	280.7560	1-o-acetylbritannilactone	[M+H]+	0.702240397349855			Lipids and lipid-like molecules	Prenol lipids	Terpene lactones	52814.4	52260.6	51387.9	60466.6	50956.4	48721.6	53915.9	52796.7	53750.9	54848.9	50806.7	42757.8	51553	45960.2	50764.8	52344.9	45437.4	48767.6	40222.4	40797.6	45518.9	36055.9	42686.7	45712.8	51631.8	35728.2	49325.1	47012.1	21801.4	23593.6	17403.8	19338.7	11172.7	10814.1	13465	20027.4	16970.4	11871.3	12234.1
M518T292	518.34465	291.8880	1-o-hexadecyl-2-o-methyl-sn-glyceryl-3-phosphorylcholine	[M+Na]+	0.855183590508763			Lipids and lipid-like molecules	Glycerophospholipids	Glycerophosphocholines	4235.12	3136.1	3710.59	3079.77	3513.29	3184.42	4449.85	4428.33	2863.85	4084.33	3909.69	1669.72	2738.6	3838.38	3616.98	3135.61	3090.84	4084.25	2628.62	3400.2	4131.43	3496.02	2107.18	2997.1	3236.84	2554.65	2199.16	3716.53	4905.14	3676.76	2242.5	1613.35	4153.67	2033.47	1918.08	3572.48	2560.26	2188.09	2176.7
M602T34	601.51340	33.6370	1-oleoyl-2-linoleoyl-rac-glycerol	[M+H-H2O]+	0.981800749051379			Lipids and lipid-like molecules	Fatty Acyls	Lineolic acids and derivatives	16297	59763.4	66705.6	61388.2	22519.6	55544.9	62822	20438.1	98568.8	83640.7	63163.1	13696.5	49292.4	53598.6	80821.1	54935.4	14436.3	11171.9	8497.92	68253.4	16686.3	75027	17474	9931.07	67544.7	18100.8	74098.9	69954	73240.3	34696.8	28415.5	46850.2	23294.2	36814.5	56268.2	49716.2	53253.6	29304.1	17847
M733T140	732.54780	139.5660	1-oleoyl-2-myristoyl-sn-glycero-3-phosphocholine	[M+H]+	0.963007939192759	HMDB0008097		Lipids and lipid-like molecules	Glycerophospholipids	Glycerophosphocholines	6201.78	6352.51	6668.79	9870.54	10986.9	10670.7	6361.5	13499.8	10255.4	14399	13145.6	12552.1	8702.44	12185.9	3631.75	6175.92	4886.64	5340.58	4056.8	8802.51	8424.87	12363	6391.65	7099.08	9054.46	6819.78	13488.9	10011.3	11175.8	10394.5	7957.68	9048.28	13773.4	11054.9	10593.6	9461.49	13162.3	17631.4	15270.7
M504T300	504.32873	299.7925	1-oleoyl-sn-glycero-3-phosphocholine	[M+H-H2O]+	0.904353513635822	HMDB0002815		Lipids and lipid-like molecules	Glycerophospholipids	Glycerophosphocholines	2279.66	1832.99	3253.89	2452.23	1755.7	2895.82	2528.08	2538.72	1816.08	2843.75	3587.85	4658.61	1936.02	2731.62	2750.88	1910.3	2228.49	2149.01	1982.67	4496.86	2189.93	3725.01	4388.72	4753.47	2495.98	1873.34	2399.13	3819.61	2600.96	2540.96	2898.96	1331.53	4343.67	2166.29	2338.76	1710.89	3871.67	3234.69	2172.83
M478T172	478.28889	172.3505	1-oleoyl-sn-glycero-3-phosphoethanolamine	[M-H]-	0.972140015549809	HMDB0011506		Lipids and lipid-like molecules	Glycerophospholipids	Glycerophosphoethanolamines	13240.2	13690	17832.5	14549.1	16654.8	12474.5	12862.8	20765.6	7579.62	8512.14	8570.93	14482.1	10909.3	9256.27	6638	11024.6	8001.82	11319.4	13470.4	12882.2	11860.4	17584.5	12782	10756.2	12063.4	17218.7	13404.1	13508	23556.6	24807.2	18964.2	15365.7	25368.6	16212	16558.5	12690.5	21075.8	13966.8	9241.5
M704T273	704.40410	273.4295	1-palmitoyl-2-azelaoylphosphatidylcholine	[M+K]+	0.826646062783004			Lipids and lipid-like molecules	Glycerophospholipids	Glycerophosphocholines	4671.15	1525.92	1611.35	1454.62	1637.34	4873.58	1506.42	1440.93	1620.08	1362.06	1476.61	1737.5	1424.26	1391.86	1291.21	1615.72	4760.66	1407.46	1502.15	1985.62	1596.74	980.843	1075.32	1815.42	1455.71	2265.21	1613.26	1708.83	359.645	735.466	592.544	649.563	1646.96	958.501	142.591	561.164	539.871	3528.32	294.076
M795T252	795.49320	252.2370	1-palmitoyl-2-docosahexaenoyl-sn-glycero-3-phospho-(1'-rac-glycerol)	[M+H]+	0.969339115707272			Lipids and lipid-like molecules	Glycerophospholipids	Glycerophosphoglycerols	1400.05	1408.21	2883.75	1841.5	2134.32	2989.65	1498.28	1541.87	2852.97	1373.59	1713.79	2408.68	1305.94	2391.85	996.286	2685.64	1433.83	1324.62	1107.01	4294.72	1889.07	4779.41	2307.24	2359.81	1775.05	2045.91	2490.78	1377.86	2392.61	2438.26	3623.98	2675.43	2512.36	2728.61	3473.39	1569.29	1738.5	1717.7	1417.06
M807T115	806.57248	115.0630	1-palmitoyl-2-docosahexaenoyl-sn-glycero-3-phosphocholine	[M+H]+	0.865194121754501	HMDB0007991		Lipids and lipid-like molecules	Glycerophospholipids	Glycerophosphocholines	8849.03	7827.83	7533.98	13520.6	7698.9	8069.63	5780.42	3986.2	11088.6	11641.5	6659.59	7499.41	7094.98	9162.99	9042.81	7809.71	11319.5	9117.9	11911.8	10184.7	7391.81	6124.02	11260.2	5183.54	6925.37	8763.06	9067	8159.44	16331.8	10830.9	9770.96	11021.8	15532.2	9515.72	12690	10109.2	10500.3	11995.6	11024.5
M483T161	483.26736	160.8380	1-palmitoyl-2-hydroxy-sn-glycero-3-phospho-(1'-rac-glycerol)	[M-H]-	0.928349401734512			Lipids and lipid-like molecules	Glycerophospholipids	Glycerophosphoglycerols	17467.2	4458.93	11215.8	12501.4	19808.4	7713.14	18284.6	28480	3146.83	9537.28	10450.4	4279.43	14260.2	5599.1	9031.64	20398.8	18791.1	6939.06	16957.1	7087.56	16908.6	22780.2	8693.54	21519.1	16352.6	10207.8	17351	18740.9	22086.3	24706	8148.77	7303.76	14638	15885.1	14888	11421.2	24630.4	5666.23	10793.2
M452T39	452.27270	39.2810	1-palmitoyl-2-hydroxy-sn-glycero-3-phosphoethanolamine	[M-H]-	0.978994047217256	HMDB0011503		Lipids and lipid-like molecules	Glycerophospholipids	Glycerophosphoethanolamines	45311	42137.1	39247.2	50800.3	37669	36120.3	43601.5	56963.8	7973.43	41110.7	28544	43792.6	42001.2	41777.7	44654.5	63868.9	55235.8	43012.4	41303.3	58639.8	45170.8	69122.7	29013.7	43084.5	43271.4	47909.4	38804.1	44925.3	50350.8	46550.7	31916.3	16649.3	42041.6	34644.4	44590.5	42067.8	36780.7	24150.9	38262.7
M615T34	615.49600	33.5410	1-palmitoyl-2-linoleoyl-rac-glycerol	[M+Na]+	0.957290370900955			Lipids and lipid-like molecules	Fatty Acyls	Lineolic acids and derivatives	51630.8	57682.8	66554.1	61413.3	59384.4	50077.7	59688.7	63081.5	75573.3	81321.5	40059.5	52547.4	46061.5	88977.8	65151.6	38048.9	42817.5	69043.8	52668.4	56607.6	53411.3	56996.1	40762.4	55558.4	46519.5	59010.7	56214.3	44734.9	93676.8	79818.6	99411.8	68015.3	81629.6	89124.3	67055.7	61266	101147	69775.9	60982.8
M745T34_4	745.48666	34.4335	1-palmitoyl-2-linoleoyl-sn-glycero-3-phospho-(1'-rac-glycerol)	[M-H]-	0.860963163577587			Lipids and lipid-like molecules	Glycerophospholipids	Glycerophosphoglycerols	46536.5	42238	41803	14847.3	34024.9	32508.1	12180.7	57727.6	45455.6	67558.3	37338.3	17036.2	6784.34	47605.2	39144.9	58447.2	47643.9	42113.7	44567.4	39431.9	45126.5	40867.1	52142	49909.5	39401.4	60376.4	40636.4	49718.7	37031.1	39805.2	33137.3	41889.7	38899.9	19673	41483.6	37620.5	40171.3	35753.3	50911.5
M793T138	792.53218	138.2645	1-palmitoyl-2-linoleoyl-sn-glycero-3-phosphocholine	[M+Cl]-	0.824358098877438	HMDB0007973		Lipids and lipid-like molecules	Glycerophospholipids	Glycerophosphocholines	454.509	705.323	1081.61	759.829	646.355	809.256	1302.36	585.088	743.003	494.406	643.276	654.526	1457.62	1364.43	332.043	659.53	882.425	422.728	2822.3	540.875	902.004	425.989	814.671	611.418	1002.69	521.135	827.005	1280.84	1495.46	2234.88	2196.85	2323.37	2501.82	2580.37	2646.33	1904.69	1179	3573.09	2257.94
M772T243	771.50590	242.5170	1-palmitoyl-2-oleoyl-phosphatidylglycerol	[M+Na]+	0.919932124184888			Lipids and lipid-like molecules	Glycerophospholipids	Glycerophosphoglycerols	728.896	1610.61	2589.36	1392.71	1444.95	1825.34	1790.7	1992.55	1477.7	2003.09	1534.98	2123.43	1566.66	2983.11	1427.74	1301.07	2677.73	1637.21	1286.03	3488.58	2473.57	5375.51	3930.05	4489.36	2085.99	1502.9	1936.76	2376.31	2657.48	2658.07	2344.41	3233.18	2503.8	2235.63	2495.78	2091.14	2265.25	2110.13	1666.22
M578T37	577.51436	37.4060	1-palmitoyl-2-oleoyl-sn-glycerol	[M+H-H2O]+	0.786471239497225	HMDB0007102		Lipids and lipid-like molecules	Glycerolipids	Diradylglycerols	21685.4	15765.5	17203.9	20267.4	24197	41721.8	18954.9	25255.4	43118.1	47750.3	38381.5	51615.7	30518.4	25395.1	12185.6	31896.8	31470.9	26727.7	20728.3	36859.7	14165.7	38839.8	15951.8	33780.2	35500	42089	5464.59	14128.3	35292.9	30397.5	36553.3	34785.6	37221.5	41754.5	35769.5	23350.7	27561.3	25363	34458.4
M313T35_2	313.27258	34.7430	1-palmitoylglycerol	[M+H-H2O]+	0.934273905055325			Lipids and lipid-like molecules	Glycerolipids	Monoradylglycerols	236973	210089	257096	255554	253047	235063	241728	237867	290856	235133	221065	247133	204051	244503	207783	203331	213708	197102	222523	178266	222592	223767	206363	198308	232232	196958	197085	177799	332141	289496	284630	416788	308015	324852	333559	271256	350166	327271	314127
M496T183	496.33760	182.7220	1-palmitoyl-sn-glycero-3-phosphocholine	[M+H]+	0.996790779493329	HMDB0010382		Lipids and lipid-like molecules	Glycerophospholipids	Glycerophosphocholines	14083.8	20950.2	27336.4	20734	20509	15960.3	17304.4	24927.7	28003.5	22834.9	16689.9	18423.7	18467.6	20106.7	14623	45760.2	19018.4	17014.5	24627.1	17475.7	10535	24284.7	21247.5	20284.1	19357.3	21751.5	15961.9	15886.6	35060.4	110167	34676.8	66007.3	109597	28028.1	35332.9	33992.8	177137	25684.3	28410.2
M324T158_2	324.25333	157.8280	1-pyrrolidineheptanoic acid, 2-(3-hydroxyoctyl)-5-oxo-	[M+H-H2O]+	0.923245980484962			Lipids and lipid-like molecules	Fatty Acyls	Fatty acids and conjugates	58176.3	57887.2	56593.3	65411.5	67778.2	58327.3	62108.6	65194	64749.5	67513.2	62544.9	64169.3	54954.8	72163	55725.4	64116.3	64298.7	59090.9	58018.9	61210.7	49268.2	73826.8	68582.8	65711	72703.8	75373.3	62912.5	71253.9	5601.03	52002.3	39485.3	46405.6	50631.7	38421	47094.8	47808.8	52513.9	45065.5	44949.5
M822T200	821.51220	200.1860	1-stearoyl-2-docosahexaenoyl-sn-glycero-3-phospho-(1'-sn-glycerol)	[M-H]-	0.766301948569178			Lipids and lipid-like molecules	Glycerophospholipids	Glycerophosphoglycerols	1864.16	2169.6	2112.4	720.749	2218.31	2009.6	1958.21	2099.63	1120.63	1900.97	1847.75	1723.87	1306.09	1728.23	1617.58	1922.11	1879.22	1900.94	1044.71	959.333	1993.36	2138.91	1944.49	932.525	1128.02	3542.85	1851.16	966.533	2009.59	2576.2	1775.15	2057.97	2120.12	2433.13	1776.94	1712.46	1747.38	3063.14	1811
M524T180	524.36719	179.6410	1-stearoyl-2-hydroxy-sn-glycero-3-phosphocholine	[M+H]+	0.851231523840074	HMDB0010384	C04230	Lipids and lipid-like molecules	Glycerophospholipids	Glycerophosphocholines	3546.38	5177.63	4333.95	5841.48	3239.8	3894.45	6403.18	2901.49	5051.03	2775.79	3319.44	2823.89	4131.27	5529.84	3738.02	5609.88	2744.41	2571.35	5165.29	2368.61	3667.48	4914.97	4414.84	4514.16	3040.71	4954.32	4946.95	3484.53	7006.35	8258.53	5841.12	8306.14	5939.57	4335.94	5212.54	4975.06	7838.71	6246.75	4528.01
M743T188_1	742.54344	187.6640	1-stearoyl-2-linoleoyl-sn-glycero-3-phosphoethanolamine	[M-H]-	0.863423371190656	HMDB0008994		Lipids and lipid-like molecules	Glycerophospholipids	Glycerophosphoethanolamines	27269.6	23178.1	27721.7	27146.1	27524.7	28886.7	33307.6	37603	21876.9	43189.7	28015.6	28480	15906.3	24577.9	20299.9	29796.9	25278.8	26732.9	16355.8	25907.9	28373.7	26127.3	19299.3	28137.9	25440.1	28443.5	24079.6	27948.2	26069.7	38159.9	28810.9	26153.6	26597.3	25451.6	20870.8	17561.9	27791.9	22561.4	18430.7
M823T131	822.58148	131.1025	1-stearoyl-2-oleoyl-sn-glycero-3-phosphocholine	[M+Cl]-	0.770099585496475	HMDB0008038		Lipids and lipid-like molecules	Glycerophospholipids	Glycerophosphocholines	11242	16559.2	15190.4	15682.4	9888.89	13433.8	9760.64	15737.7	19023.6	17263.8	20990.7	9186.77	13300.9	12552.2	11953.5	8721.78	8601.77	11147.4	12286.3	7856.61	8287.81	4986.87	16244.3	9741.15	8600.58	11449	9985.61	9563.58	21492.1	13819.7	11578.8	16914.4	11215.2	16383.4	18151.1	18497.8	14586.9	21305.1	31053.9
M159T87_2	159.06503	87.2320	2,2-dimethylglutaric acid	[M-H]-	0.996205442759087	HMDB0061676		Lipids and lipid-like molecules	Fatty Acyls	Fatty acids and conjugates	698792	861269	698310	951291	696705	798546	713562	767689	388476	782475	649676	905655	663105	990420	750718	802433	786961	770906	574419	825604	718693	1.11491e+06	595872	873278	785906	815669	697327	1.08157e+06	853572	1.41461e+06	1.02697e+06	1.13077e+06	1.23489e+06	890894	883971	794727	1.01435e+06	823708	768358
M145T89	145.04933	89.0325	2,2-dimethylsuccinic acid	[M-H]-	0.783355086895419	HMDB0002074		Lipids and lipid-like molecules	Fatty Acyls	Fatty acids and conjugates	79659.9	101773	84534.5	112119	99192.9	104009	82507	98101.2	56015.2	99978.1	63947.9	153508	83164.8	139088	88577.5	104627	123320	88845.4	100689	99637.6	87122.5	104159	88127.2	163487	100458	106631	108453	98432.5	125863	155607	141511	120831	169859	96085.4	111151	98050	189459	162132	103511
M133T121	133.04945	120.6050	2,3-dihydroxy-3-methylbutyric acid	[M-H]-	0.996608136649358			Lipids and lipid-like molecules	Fatty Acyls	Fatty acids and conjugates	64858.1	72979.6	113469	77010.9	57530.7	95341.3	19338.6	38337.2	29245.6	93173.5	39982.6	87146.9	37721.6	62587.3	81199.5	80404.9	228593	129260	95980.3	174654	42510.2	110993	334555	72085.7	139435	428886	65785.2	215665	1.40565e+06	1.53448e+06	1.39392e+06	427579	1.64633e+06	1.14721e+06	989671	771850	1.1147e+06	870545	613155
M325T32_2	325.18169	31.6980	2,3-dinor-8-isoprostaglandin-f2.alpha.	[M-H]-	0.939895872702018		C14794	Lipids and lipid-like molecules	Fatty Acyls	Eicosanoids	2.31994e+06	2.00431e+06	172031	92377.7	2.32448e+06	2.18866e+06	2.39068e+06	2.0849e+06	490881	761495	1.10499e+06	2.26575e+06	2.31737e+06	2.3702e+06	1.91106e+06	2.09333e+06	3.60331e+06	2.46395e+06	2.29517e+06	2.14369e+06	2.50732e+06	2.23999e+06	1.73248e+06	2.21423e+06	2.66879e+06	2.07448e+06	2.04741e+06	2.98137e+06	2.2412e+06	1.8124e+06	1.63634e+06	1.97504e+06	1.70352e+06	2.30078e+06	2.52026e+06	579028	1.67914e+06	2.45028e+06	525626
M221T37_2	221.15264	37.3895	2,6-di-tert-butylbenzoquinone	[M+H]+	0.734647152493578	HMDB0013817		Lipids and lipid-like molecules	Prenol lipids	Monoterpenoids	261642	244105	269975	245911	262810	251677	281004	245999	279302	229627	240090	238553	241582	281656	244550	269323	266781	266445	270445	272317	279159	252598	296009	242407	263361	250455	263113	257647	267557	276672	267873	351604	284920	234440	275274	289861	312617	264501	243187
M938T482_1	938.36303	482.3970	2',7-bis(acetyl)taxol	[M+H]+	0.76244491295601			Lipids and lipid-like molecules	Prenol lipids	Diterpenoids	3363.3	2494.48	2395.97	2685.45	3226.13	2932.93	1409.42	1833.6	3052.67	2743.55	2106.32	2795.64	2275.19	2485.9	1945.2	2932.16	2734.79	2454.56	3185.98	2460.85	2672.13	3008.32	2911.85	2851.43	2180.46	2755.4	2437.96	3157.93	1450.37	2228.21	1494.33	3199.97	2766.63	2447.1	2546.27	3219.4	3149.81	2463.05	2519.85
M509T168	509.27203	167.6850	2-[(2r,4as,8s,8as)-8-[2-[(4as,7r,8ar)-7-(1-carboxyethenyl)-1-hydroxy-4a-methyl-2-oxo-6,7,8,8a-tetrahydro-5h-naphthalen-1-yl]ethyl]-4a-methyl-7-oxo-1,2,3,4,8,8a-hexahydronaphthalen-2-yl]prop-2-enoic acid	[M-H]-	0.972218119767769			Lipids and lipid-like molecules	Prenol lipids	Sesquiterpenoids	64762.4	41624	59953	40500.7	44473.4	119583	62826.7	82581	41067.1	46560.1	39311.2	74635.8	28877.9	73033.7	82133.3	51539.6	89894.6	48857.7	43004.5	59153.7	54484.9	112761	80629.3	65774.8	98809.2	118355	81414.8	65083.3	23146.5	38493.6	13246.2	32291.6	21317.3	17695.1	13744.7	14625.8	14075.8	18295.5	11840.9
M321T57_2	321.24063	56.8880	20-hydroxyarachidonic acid	[M+H]+	0.810632981874265	HMDB0005998	C14748	Lipids and lipid-like molecules	Fatty Acyls	Fatty acids and conjugates	129092	135885	126459	143495	133281	122350	101519	123944	118288	99051.1	117164	95570.2	120291	119171	125361	132518	129983	124859	113632	122700	119117	141867	126322	130481	120110	129083	122988	135524	155808	170422	141707	156514	157631	137620	130233	152673	168972	139956	126537
M311T205	311.18222	205.0280	21-deoxycortisol	[M+H-2H2O]+	0.977356650408293		C05497	Lipids and lipid-like molecules	Steroids and steroid derivatives	Pregnane steroids	31910.2	29485.9	25925.2	31375.1	41616.6	19114.4	4837.41	28728.4	31208.5	41003.7	26639.7	30072.5	24063.3	45813.9	22162.6	3252.4	42330.5	29275.8	33126.2	38445.3	22905.5	38916.3	37486.6	29624.5	29439.6	32991.9	29419.3	37844.5	71971.8	82619.5	84717.1	82398.1	81581.7	66552.3	70405	80763.5	104001	73080	72579.4
M918T417	918.34214	417.4520	2'-acetyltaxol	[M+Na]+	0.913842667189319			Lipids and lipid-like molecules	Prenol lipids	Diterpenoids	5303.91	2727.5	4597.29	3818.47	2932.12	3736.65	2906.25	4910.77	6633.81	4447.4	4151.82	5607.76	3176.58	5620.87	6839.46	4899.82	5836.1	3445.53	4595.92	11176.1	4811.91	6746.57	5842.57	6114.46	3733.6	7414.69	4061.95	4667.14	3167.1	2919.58	2639	3066.41	3007.93	2366.63	2815.76	3054.72	2964.53	2328.1	2512.83
M117T158	117.05465	157.5840	2-hydroxy-3-methylbutyric acid	[M-H]-	0.993510982793282	HMDB0000407		Lipids and lipid-like molecules	Fatty Acyls	Fatty acids and conjugates	2.27107e+06	2.05316e+06	1.27354e+06	2.23665e+06	1.29743e+06	2.3315e+06	2.78231e+06	1.04456e+06	856882	987982	786154	1.922e+06	817632	747512	684951	2.18242e+06	1.07878e+06	1.95267e+06	2.05575e+06	1.05324e+06	2.23731e+06	1.12454e+06	1.53291e+06	1.18784e+06	2.3353e+06	884169	883600	1.03366e+06	429558	428248	413073	377831	495995	411763	493301	427754	457625	490768	377752
M157T83	157.04921	83.1450	2-isopropylmalic acid	[M-H-H2O]-	0.8981058019623	HMDB0000402	C02504	Lipids and lipid-like molecules	Fatty Acyls	Fatty acids and conjugates	157711	147131	150890	221379	155945	156301	40324.2	133825	90677.4	155332	128202	198802	204952	186424	176768	171760	229812	169814	125543	200573	138677	209304	182913	224513	223302	229352	207692	109393	412768	291612	474044	390391	461615	325902	244691	91327.6	236353	352439	299036
M715T150	714.50409	149.8485	2-linoleoyl-1-palmitoyl-sn-glycero-3-phosphoethanolamine	[M-H]-	0.966151041889521	HMDB0008928		Lipids and lipid-like molecules	Glycerophospholipids	Glycerophosphoethanolamines	10797.2	11059.7	12117.4	11891	10156.3	12900.8	10154.6	13376.7	6330.48	8157.46	8794.25	12435.5	9122.43	14675.1	7464.15	8233.57	8696.18	9583.54	10730	11968.2	9090.78	17947	12556.1	12213.9	8844.51	14296	7833.05	13133.7	19791.7	17282.8	12722.1	17323.2	16059.4	18138.6	14775.6	14207.3	14985.3	18260.5	14483.7
M263T34	263.23623	34.3705	2-linoleoylglycerol	[M+H-C3H8O3]+	0.704633157945793	HMDB0011538		Lipids and lipid-like molecules	Fatty Acyls	Lineolic acids and derivatives	1.11276e+06	887443	1.04554e+06	784428	1.18005e+06	1.07488e+06	1.13796e+06	812766	1.24107e+06	1.01482e+06	1.07945e+06	1.02154e+06	929770	942393	1.2055e+06	996440	1.09444e+06	1.03377e+06	981184	1.13867e+06	1.21081e+06	1.19279e+06	1.25686e+06	995548	800289	1.00692e+06	1.14856e+06	1.09767e+06	1.4262e+06	951963	1.09058e+06	1.07588e+06	1.06316e+06	1.13782e+06	1.09465e+06	980035	1.10193e+06	925742	961378
M117T384	117.05455	383.6940	2-methyl-3-hydroxybutyric acid	[M-H]-	0.91834276059318	HMDB0000354		Lipids and lipid-like molecules	Fatty Acyls	Fatty acids and conjugates	5846.15	9808.35	4678.35	7286.34	6720.39	15658.1	4917.19	6253.36	5652.99	6616.52	4136.57	10775	5651.19	7376.13	13047.6	6171.87	12003.9	5529.42	5821.08	11866	4632.31	10593.5	9223.15	6896.25	5776.63	11393.9	7652.85	5685.75	11041.6	13175.5	11807.2	10216.3	12357.8	10346.4	9973.17	12595.9	9809.11	10137.5	10328.9
M783T38_1	782.56575	38.2800	2-oleoyl-1-palmitoyl-sn-glycero-3-phosphocholine	[M+Na]+	0.957485255889488	HMDB0007972		Lipids and lipid-like molecules	Glycerophospholipids	Glycerophosphocholines	41306.4	55102.3	46221	66395.3	52587.4	39751.7	58045	66637.6	38829.3	41767.1	39891.8	47363.8	38849.4	57544.2	44915.5	48939.5	71143	53772.8	55486.2	55276.3	50571.9	81308.3	62103.1	54082.9	62215.1	67993.4	56488.9	78593	125482	71758.1	58764.6	104254	84989.2	114344	74924.7	88623.8	74975.9	83438.4	92713.1
M789T113	788.53971	112.8670	2-oleoyl-1-stearoyl-sn-glycero-3-phosphoserine	[M-H]-	0.883808277173834	HMDB0010163		Lipids and lipid-like molecules	Glycerophospholipids	Glycerophosphoserines	2710.84	2860.75	3561.07	2913.31	4160.64	4853.82	6371.61	3372.16	4004.52	9105.46	7121.77	4264.52	5474.79	3526.39	1811.07	2032.92	5096.88	2359.03	6058.18	3036.28	5405.57	4627.25	6974.81	3451.31	2730.62	5147.92	5242.7	1826.49	8150.25	11514	14151.2	5337.43	9460.89	11043.4	6624.41	8429.71	8607.65	9329.7	13182.2
M921T229	921.48598	229.3900	3-(galactosyl(1-2) glucuronyl)-22-ddmp soyasapogenol b	[M-H]-	0.857439057233399			Lipids and lipid-like molecules	Prenol lipids	Terpene glycosides	357.572	67.692	337.411	414.154	689.708	553.807	813.253	727.001	360.065	612.39	426.504	270.666	240.53	658.719	461.987	623.514	506.139	63.4016	665.002	281.037	440.091	687.041	442.553	313.835	483.703	810.967	50.6363	568.354	336.64	669.617	181.967	550.513	1223.5	491.012	269.34	552.32	634.658	430.317	436.94
M289T207	289.19937	206.6120	3alpha-Hydroxy-5alpha-androstan-17-one (Androsterone)	[M-H]-	0.929745517892736	HMDB0000031	C00523	Lipids and lipid-like molecules	Steroids and steroid derivatives	Androstane steroids	33374.1	50276	33874.2	31192.7	35431.2	43450.7	48889.3	30011.1	21905.4	49708.1	24442.1	55372.8	21191.5	42337.4	47331.7	34874.2	46663.4	41900.3	47871.3	49663.9	51863.1	75406.7	62284	70195	31673	54826.3	61751.3	32507.6	42681.9	52817.8	34231.8	25011.7	49093.6	34630.6	36453.2	62656.1	39060.7	29415.2	25251.1
M291T85	291.19497	84.6510	3-cyclopentene-1-octanoic acid, 2-(3-hydroxy-1-penten-1-yl)-5-oxo-	[M+H-H2O]+	0.852443027125007			Lipids and lipid-like molecules	Fatty Acyls	Eicosanoids	510438	599538	861380	719846	1.7735e+06	1.43862e+06	746081	1.77087e+06	1.58128e+06	720568	517306	1.03685e+06	573149	859733	619135	779178	742531	701058	709785	559312	700039	1.49956e+06	681766	708340	759173	911361	682416	858382	854353	725361	536691	771355	740390	521023	965561	649726	714153	705521	618768
M367T417	367.17251	416.5210	3-dehydroepiandrosterone sulfate	[M-H]-	0.77770219702226	HMDB0001032	C04555	Lipids and lipid-like molecules	Steroids and steroid derivatives	Sulfated steroids	9822.78	9584.43	10826.3	9019.62	9137.31	9759.31	8900.89	9842.18	6716.18	9562.26	7662.5	9402.43	8688.11	9872.47	10569	10551.2	8961.24	9646.31	7194.47	7713.53	8826.45	8783.41	8109.89	8424.85	8970.3	8051.36	9335.4	8095.51	6761.46	5011.04	4534.09	7385.42	5994.18	4219.08	5251.94	5060.8	5714.42	4511.52	3932.04
M759T174_2	759.44011	174.3970	3-glucuronyl-22-ddmp soyasapogenol b	[M-H]-	0.727990162136569			Lipids and lipid-like molecules	Prenol lipids	Terpene glycosides	5625.54	5961.12	7102.88	7591.72	6070.51	6701.16	5766.73	5499.7	3607.11	4177.73	4279.96	7071.66	4613.1	5110.08	4635.02	6787.11	7319.98	5660.83	6288.97	5204.82	6223.92	5108.86	8196.73	7365.17	5257.71	7209.18	6171.8	7730.56	6043.58	7227.47	3817.23	3594.72	4678.62	7961.46	4861.42	5043.78	3391.74	5472.59	4569.13
M161T429	161.04405	429.1520	3-Hydorxy-3-methylglutaric acid	(M-H)-	0.9486	HMDB0000355/HMDB0059737	C03761	Lipids and lipid-like molecules	Fatty Acyls	Fatty acids and conjugates	38394.4	36593.7	45587.2	46422.2	58279.9	37175.8	50257.9	46413.9	66091.5	48310.7	43684	83826.1	44467	66065.3	48983.4	61317.2	76516.3	43009.9	35542.5	210546	35601.3	211438	25346.7	60681.2	17456.1	203791	62393.6	56160.1	26558.7	19426.3	31063.5	24545	23667	19663.8	20879.3	20292.3	19611.2	21525.1	21858.1
M161T384_2	161.04557	383.6075	3-hydroxy-3-methylglutaric acid	[M-H]-	0.971708172442376	HMDB0000355	C03761	Lipids and lipid-like molecules	Fatty Acyls	Fatty acids and conjugates	517991	693807	259446	392123	859501	198326	314751	381490	867265	320560	349843	1.60037e+06	501214	1.11687e+06	607569	327681	2.06048e+06	316963	711642	2.32118e+06	354206	2.09823e+06	1.75726e+06	803737	384402	2.22606e+06	1.15181e+06	519969	2.44558e+06	2.86073e+06	2.39618e+06	2.2599e+06	2.7967e+06	2.23526e+06	2.24568e+06	2.37643e+06	2.22343e+06	2.25743e+06	2.08966e+06
M495T37_1	495.28967	37.4670	3-hydroxybutyrylcarnitine	[2M+H]+	0.756872027087369	HMDB0062735		Lipids and lipid-like molecules	Fatty Acyls	Fatty acid esters	61157.4	52589.1	69714.7	75381.7	62622	35978.1	57725.2	67136.4	72450.4	81225.2	49301.3	54934.3	75596.3	47013.1	76338.8	44652	31529.8	53361.6	30989	75055.5	50070	54548.8	42728	74676.4	40348.5	49466.1	61908	57703.5	61357.4	81246.3	68111.2	22316.3	45496.6	67525.1	54430.9	33736.5	83923.5	58162	46234.6
M99T383_2	99.04427	383.3030	3-Hydroxyisovaleric acid	(M-H2O-H)-	0.7455	HMDB0000754		Lipids and lipid-like molecules	Fatty Acyls	Fatty acids and conjugates	46922.5	60677.7	19786.9	31103.7	72846.7	17305.6	26429.8	31358.5	81769.1	26393.8	30531	138894	46297.6	98806.3	55374.2	24522.9	196216	27021.4	63099.8	228592	34472.8	190945	161238	70180.5	31468.3	215241	102667	46947.7	247954	300753	229682	219437	269340	216166	209398	243720	210782	229801	211032
M243T39_3	243.19432	38.5855	3-hydroxymyristic acid	[M-H]-	0.89374420215019	HMDB0061656		Lipids and lipid-like molecules	Fatty Acyls	Fatty acids and conjugates	79249.7	101909	106943	128050	120751	82940.9	87888.8	86877.6	113007	120787	102246	98620.5	75088.7	83015.3	77882.7	94424.9	93706.2	98546.6	74557.8	121079	109508	112133	77534.2	78226.5	78787.8	89600.8	73308.4	94305.8	61129.7	64155.3	61772.6	109133	69495.3	74176.8	78097.5	70566.2	90587.8	63042	62464.1
M343T74	343.24574	74.4175	3-hydroxystanozolol glucuronide	[M-H-C6H8O6]-	0.715421684742429			Lipids and lipid-like molecules	Steroids and steroid derivatives	Steroidal glycosides	219770	289448	305195	317503	333528	429234	300166	301833	331040	292871	282253	248525	220808	216960	345921	453779	192083	231330	200074	204173	258344	213809	282438	348011	195634	533619	409034	269448	59213.7	74644.8	71151.5	37557.9	86304.8	72398.9	71351.8	59451.8	18661.2	62884.3	21483.8
M143T114	143.10568	113.5590	3-hydroxyvalproic acid	[M+H-H2O]+	0.865798589090939	HMDB0013899	C16651	Lipids and lipid-like molecules	Fatty Acyls	Fatty acids and conjugates	47356.3	47384.2	51440.8	53107.4	58092.7	50083.6	54513.1	53417	48190.7	47471.6	50545.8	58641.7	49463.6	54832.3	41738.3	58912.3	52626.2	51091.4	56303.2	53669.5	47460.3	55469.2	53443.3	56131	49080.8	54935.6	49843	55103.1	65858	46452	37498.7	33151.1	34191.9	54413.9	31980.5	35534.3	38634.1	33248.1	34551.8
M341T34	341.26673	33.5950	4,5-epoxy-7z,10z,13z,16z,19z-docosapentaenoic acid, methyl ester	[M+H-H2O]+	0.814370559395274			Lipids and lipid-like molecules	Fatty Acyls	Fatty acids and conjugates	76063.8	89811.7	92111.4	84219.7	47203.4	88378	98785.7	69152.3	114645	74685.7	45234	58734.8	71562.6	58011.4	96322.7	58156.5	83540.9	87079.9	91439.4	49418.9	56017.7	77906.8	111652	85242.5	75477.1	79928	62202.2	64002.2	60649.9	81023.3	81197.9	97768.3	85611.7	86220.6	79927.5	76584.1	88806.3	68316.8	73685.5
M269T34_2	269.18906	33.6075	4-androstene-11.beta.,17.beta.-diol-3-one	[M+H-2H2O]+	0.825675370631919	HMDB0060339	C18075	Lipids and lipid-like molecules	Steroids and steroid derivatives	Androstane steroids	249351	285814	246235	302486	294863	212871	226608	271663	254351	200360	249005	244293	295018	237717	270785	291184	212559	287220	275785	212072	221115	245356	266271	216680	240769	195721	236380	224837	211461	289904	217311	262821	241434	235474	301458	261645	348222	242968	243962
M157T82	157.12132	81.7170	4-hydroxynonenal	[M+H]+	0.864004794510774	HMDB0004362	C21642	Lipids and lipid-like molecules	Fatty Acyls	Fatty alcohols	114030	107801	117423	119162	131912	116181	111299	113708	21571.9	97734.4	116974	120997	96484.5	117586	9065.45	108210	121747	114928	104893	124755	103576	130723	133508	116705	118011	17604.9	118796	119630	50739	82827.3	40391.1	57883.7	75499.4	57000.8	57722.6	56205.3	32489.6	40865	49986.2
M301T102	301.21497	102.4480	4-Oxoretinol	(M+H)+	0.6925	HMDB0012329	C16683	Lipids and lipid-like molecules	Prenol lipids	Retinoids	82918.4	288302	49340.6	91827	94143.2	233676	63997.1	87740.9	68511.6	143991	59418.1	172124	263856	265511	64423.5	179247	203686	151020	48248.1	80995.6	50165.2	55504.8	48699.7	55495.1	71900.5	85570.6	60034.8	67772.8	59340.3	231600	78946.9	48261.6	105337	74056.8	89009	211650	133364	76983.4	80994
M333T74_2	333.20365	73.8020	5(s),14(r)-lipoxin b4	[M-H-H2O]-	0.959834060108823		C06315	Lipids and lipid-like molecules	Fatty Acyls	Eicosanoids	246941	220898	204122	280972	148321	271665	282597	240738	157415	289842	194912	229516	317520	305291	221770	211245	172973	226557	174446	202049	175500	168102	221447	202619	254702	228564	246724	238733	320830	286608	191499	157521	246782	122214	217255	153644	227355	217306	238141
M317T38_3	317.20897	38.4335	5,6-dihydroxy-8z,11z,14z,17z-eicosatetraenoic acid	[M-H-H2O]-	0.965295339594437			Lipids and lipid-like molecules	Fatty Acyls	Eicosanoids	266682	213732	275846	324751	288377	172563	244233	225337	122189	365797	201913	266054	264496	184496	237952	320432	255037	283481	264040	269569	238037	230740	209132	205749	193388	243539	199840	297236	212277	290440	181132	160280	284760	232102	235650	255883	254110	255503	218878
M233T271	233.13745	270.7985	5,8,11,14-eicosatetraenoic acid, 16-hydroxy-, (5z,8z,11z,14z,16s)-	[M-H-C5H10O]-	0.728760494887422			Lipids and lipid-like molecules	Fatty Acyls	Eicosanoids	82972.4	68555.2	90564.7	99995.4	79020.8	77991.4	77832.5	98833.1	56986	88894.1	83708.6	99988.3	76567.9	94521.7	74287	95660.3	96767.8	75835.8	71854.9	103140	70918.4	109238	71724.9	102088	90590.9	90868.3	87063.4	97246.2	84434.5	84160.8	86043.9	80852.8	85654.4	71735.7	69177.7	73914.6	77764.5	60725.3	63299.5
M283T158_2	283.22581	158.2400	5.beta.-pregnane-3.alpha.,17.alpha.,20.alpha.-triol	[M+H-3H2O]+	0.740134087764855		C14680	Lipids and lipid-like molecules	Steroids and steroid derivatives	Pregnane steroids	5896.57	42251.7	41781.6	47840.8	44779.3	41991.6	2099.68	48097.2	45462.3	7335.83	43922.4	1437.15	38525	14757.9	10265.5	7064.66	7420.05	46129.4	37549.9	27969.2	17173.3	14770.6	19279.9	18816.1	8182.89	19668.7	28930.5	50297.5	41523.4	47615.6	37770.3	44381.8	44229.8	35616.4	35788.2	45159.7	43041.5	13429.6	35804.5
M335T34_2	335.25690	34.3580	5.beta.-pregnane-3.alpha.,17-diol-20-one	[M+H]+	0.743750854698106		C14609	Lipids and lipid-like molecules	Steroids and steroid derivatives	Pregnane steroids	60264	130941	183839	46404.3	65683.2	61572.1	154890	179277	191168	196452	159284	37313.6	59589.8	182245	56724.2	50289.7	59249.6	38422.7	69435.2	44843.9	193919	47655.6	49355.5	39740.8	51136.7	35068.5	187918	39738.3	104589	80022.5	81051.8	104500	97576.9	103942	81153.5	83753.5	107684	86079.2	81105.9
M693T212	693.35727	211.6590	5-[(3s,8r,10r,13r,14s,17r)-3-[(2r,3r,4r,5s,6r)-3,4-dihydroxy-6-(hydroxymethyl)-5-[(2s,3r,4r,5r,6s)-3,4,5-trihydroxy-6-methyloxan-2-yl]oxyoxan-2-yl]oxy-14-hydroxy-10,13-dimethyl-1,2,3,6,7,8,9,11,12,15,16,17-dodecahydrocyclopenta[a]phenanthren-17-yl]pyran-2-one	[M+H]+	0.886078729161007			Lipids and lipid-like molecules	Steroids and steroid derivatives	Steroid lactones	7717.49	5429.98	7212.76	8349.43	7710.47	5436.94	7420.98	10801	5025.29	10323.7	6121.87	12264.5	9743.86	7336	8008.46	6098.76	6866.69	6139.89	4613.14	7955.8	6597.08	5832.19	6268.14	6476.28	8849.74	12390.5	7040.28	7418.24	7990.65	9145.29	6705.3	5464.67	8102.89	5993.23	7246.82	7483.8	8279.19	7803.95	7152.98
M401T280_2	401.21225	279.9295	5-[5-(acetyloxymethyl)-1,2,4a-trimethyl-7-oxo-3,4,8,8a-tetrahydro-2h-naphthalen-1-yl]-3-methylpentanoic acid	[M+Na]+	0.979183086307146			Lipids and lipid-like molecules	Prenol lipids	Diterpenoids	25528.3	26380.6	25886.5	20692.1	27039	29345.1	29617.3	28592.4	30520.7	25550	21546.1	21997.3	21060.5	26172	26220.2	23533.6	23711.3	22149.8	25837.4	22889.6	17774.9	23177.8	27319.9	20533.1	28937.4	29565.5	27970.4	27541.4	28387.9	32033.5	35860.4	30800.2	27417.8	20938.8	21515.5	29288.7	30301	34881.1	22889.2
M160T373_2	160.13278	373.2710	5-aminovaleric acid betaine	[M+H]+	0.912053742443083			Lipids and lipid-like molecules	Fatty Acyls	Fatty acids and conjugates	229927	249774	233587	254014	570744	210878	224103	213790	219874	235941	193052	205148	193827	235627	215788	224452	219837	218237	187349	213858	191515	230412	204656	216597	224782	197543	198156	221435	256181	316020	228008	261392	291909	204033	216695	251836	255180	215188	201686
M381T122	381.18779	122.2425	5-heptenoic acid, 7-[(1r,2r,3s,5s)-2-[(1e,3s)-3-(2,3-dihydro-1h-inden-2-yl)-3-hydroxy-1-propen-1-yl]-3-fluoro-5-hydroxycyclopentyl]-, (5z)-	[M-H-HF]-	0.869250460784157			Lipids and lipid-like molecules	Fatty Acyls	Fatty acids and conjugates	132325	147005	126163	117557	250998	107590	63252.6	131126	54846.5	89490	42129	125744	84049.7	226130	144745	75959.5	110175	83252.9	90106	106382	115613	104694	68919.1	110056	86237	125787	115869	114453	135973	113559	128358	62700.3	110924	204025	66108.3	139785	110046	135835	64914
M249T156_2	249.18386	155.7840	5-heptenoic acid, 7-[(1s,2s,3s,5r)-3-[[(4-iodophenyl)sulfonyl]amino]-6,6-dimethylbicyclo[3.1.1]hept-2-yl]-, (5z)-	[M+H-C6H6INO2S]+	0.71596023185522			Lipids and lipid-like molecules	Prenol lipids	Monoterpenoids	58993.3	54084.7	50189.9	54942	64884.6	67003.3	64308.5	44926.2	161177	68517.8	58105.4	45270.4	49382.6	49584.8	49049.3	60316.4	36304.3	51991.8	121183	121408	51338.6	63989.7	54324	62607.8	124380	61403.8	57824.7	81061.8	77658.3	28920.2	46368.6	32097.9	47965.6	60272.2	43436.7	48150	40898.7	53551.3	31350.2
M755T334	755.18527	334.0510	5'-iodoresiniferatoxin	[M+H]+	0.975600565949078			Lipids and lipid-like molecules	Prenol lipids	Diterpenoids	1562.85	1568.69	1795.82	2058.5	2300.01	1237.42	2333.39	1444.28	2238.02	2431.49	1551.3	2048.5	2266.97	2424.36	2096.11	2592.43	2040.61	2408.68	2532.68	2119.15	2160.38	2087.72	2357.23	2400.43	2050.58	2483.13	1978.44	1744.57	4689.99	5935.25	4642.3	5338.37	5072.13	3503.83	4070.46	4947.74	5086.16	4006.28	4551.51
M347T295	347.18278	295.1950	5s,12r-dihydroxy-6z,8e,10e,14z-eicosatetraene-1,20-dioic acid	[M-H-H2O]-	0.995363870671706			Lipids and lipid-like molecules	Fatty Acyls	Fatty acids and conjugates	18323.3	21710	19136.4	21342.8	18344.1	20976.3	21150.9	19738.4	11779.8	23042.1	20424.2	17613.4	20806.6	21454.7	20676.6	21543.4	20914.9	22656.8	13945.4	17764.9	15683.4	19311.4	15944.4	20352.4	22677.5	15911.7	20214.1	20652	20199.3	17414.2	13168.2	15178.3	16155.8	9665.86	16193.9	20090	18728.2	14993.9	12571.2
M345T167	345.22495	167.2000	5-trans-latanoprost acid	[M-H-C2H4O]-	0.716733673499864			Lipids and lipid-like molecules	Fatty Acyls	Eicosanoids	436626	451226	926772	539170	554254	963921	399008	459271	270497	464222	360211	672105	930805	1.18691e+06	1.00865e+06	1.13595e+06	546120	814713	1.2063e+06	214443	937968	1.73098e+06	712092	984598	1.06135e+06	1.21215e+06	721694	564831	545080	867352	417784	696607	600493	478868	864619	390674	654543	424561	574660
M305T36_2	305.21019	36.2335	6.beta.-hydroxytestosterone	[M+H]+	0.776065130847614	HMDB0006259	C14497	Lipids and lipid-like molecules	Steroids and steroid derivatives	Androstane steroids	198510	187969	209140	241252	233116	180587	213345	197772	205916	224014	191881	192179	201180	204943	179734	232257	195280	224586	213962	191932	214705	189404	203770	199932	206691	183833	198165	225200	226933	218733	168090	209378	220462	171599	204291	206175	217686	197249	180306
M353T446	353.06872	445.5160	6:3+6o fatty acyl hexoside	[M-H]-	0.924924944647754			Lipids and lipid-like molecules	Fatty Acyls	Fatty acyl glycosides	13647.6	7208.15	12893.6	15716.7	16034.6	11315	12136.1	11462.7	7428.22	18575.1	13640.8	20365.4	12713.4	19464.9	13512.7	18742.4	15507.2	20801.7	10387.8	29829.6	12728.8	18451	15023.6	18199.9	20882.6	13141.1	13071.7	15675.4	15670.5	15313	14499.9	17530.3	15614.2	13074.4	17765.4	14267.8	13481.7	12501	14379.8
M132T282_2	132.11218	282.2625	6-aminocaproic acid	[M+H]+	0.76720477214952	HMDB0001901	C02378	Lipids and lipid-like molecules	Fatty Acyls	Fatty acids and conjugates	644401	722963	550007	645472	812950	546835	666060	644594	560205	647222	536783	628789	597370	474253	614130	716070	491659	710054	537062	434875	594614	405023	396564	484726	524049	345524	484200	538658	108948	186137	104218	130886	132346	141307	129337	117931	168435	132814	140548
M351T106	351.21343	105.8360	6-ketoprostaglandin e1	[M+H-H2O]+	0.972121574355453	HMDB0004241	C05962	Lipids and lipid-like molecules	Fatty Acyls	Eicosanoids	336441	356795	374895	414555	367137	362288	353549	363797	461616	396397	364582	384853	292973	324350	383847	308622	336018	280868	355748	367395	341251	372236	380389	394346	409814	408251	371574	321197	258035	208369	165945	221789	205512	167239	180603	183972	203732	178960	173535
M535T384	535.12003	384.2630	6-oxomometasone furoate	[M+H]+	0.889251088654985			Lipids and lipid-like molecules	Steroids and steroid derivatives	Pregnane steroids	9717.43	11793.8	10686.6	12749.2	13582.6	11633.6	19100.2	11152.2	6964.15	8590.05	8923.64	9306.91	8864.26	8353.53	9949.39	8557.08	7692.8	6601.78	5926.08	8423.49	8509.82	6493.83	7901.48	7510.18	9572.32	8199.26	5477.85	11398.3	3976.1	5196.65	4726.8	3132.27	1729.75	1016.6	2707.92	2395.78	4505.86	3444.55	3885.71
M317T76	317.20915	76.1300	6-trans-12-epi-leukotriene b4	[M-H-H2O]-	0.979811454627754			Lipids and lipid-like molecules	Fatty Acyls	Eicosanoids	134665	178160	110658	174310	66538.6	57140.1	93163.1	66756.6	104119	172579	111660	77877.1	112058	89107	76716.3	124476	112100	126575	174088	115898	129858	124419	122418	117304	42782.9	131774	122817	155921	146191	147391	51302.3	106808	151050	90315.3	122549	145093	117415	165794	147915
M279T37_3	279.19533	36.7080	7-(2-hydroxypropan-2-yl)-1,4a-dimethyl-2,3,4,5,6,7,8,8a-octahydronaphthalen-1-ol	[M+K]+	0.710543750705642			Lipids and lipid-like molecules	Prenol lipids	Sesquiterpenoids	161710	177841	85439.8	174929	209487	145665	181814	117004	203291	215676	144183	163230	245174	193125	158020	220101	134226	229748	177746	125792	120472	198580	185314	78435.7	222085	880217	116995	171065	53539.3	147397	861449	197383	126040	98651.1	140249	237487	256985	200793	247797
M343T188	343.20961	188.2710	7(s),17(s)-dihydroxy-8(e),10(z),13(z),15(e),19(z)-docosapentaenoic acid	[M-H-H2O]-	0.878933990470742			Lipids and lipid-like molecules	Fatty Acyls	Fatty acids and conjugates	812089	1.44155e+06	1.41555e+06	3.23951e+06	960820	1.12213e+06	1.06473e+06	1.18168e+06	2.117e+06	3.16636e+06	967070	1.26378e+06	930481	743092	721354	890313	1.11728e+06	1.15909e+06	1.13111e+06	847462	710753	3.24349e+06	766063	884743	1.13576e+06	1.04464e+06	2.01068e+06	952319	1.21613e+06	1.00249e+06	995640	1.08267e+06	1.26264e+06	911471	1.05196e+06	1.04302e+06	1.13005e+06	923199	849832
M477T37	477.28050	36.5685	7.alpha.,17.alpha.-dimethyl-5.beta.-androstane-3.alpha.,17.beta.-diol glucuronide	[M-H-H2O]-	0.859020076659098			Lipids and lipid-like molecules	Steroids and steroid derivatives	Steroidal glycosides	42310.6	40295.1	100990	51613.1	51859.4	50244.5	64684.3	49210.4	76226.5	113488	56810.5	74254.7	45295.6	55939.7	34779.6	54088.1	59022.6	61472.8	53788.3	75246.7	42938.3	58620.7	48343.7	51756.3	50723.4	133473	112235	94718.7	44649.1	57046.2	55913.2	49764.6	67096.9	37953.8	49051.1	48115.1	28752.2	35082.3	68619.3
M651T418	651.23844	418.3535	7-acetylbaccatin iii	[M+Na]+	0.857373257685831			Lipids and lipid-like molecules	Prenol lipids	Diterpenoids	7606.95	8096.96	6141.79	5792.82	4883.13	4265.1	7892.93	8055.43	7383.41	5953.22	5896.07	7027.17	7614.24	5547.76	7341.03	5535.89	7173.99	4677.2	7573.81	6392.2	5201.05	8533.55	4332.07	7926.02	5431.77	6754.24	7825.39	6992.04	8623.49	10605.6	8787.36	4026.5	3573.23	4294.11	7933.58	4198.28	9918.89	7128.03	7304.18
M772T438_1	772.33281	438.2420	7-epi-cephalomannine	[M+H-C2H4O2]+	0.73221792212913			Lipids and lipid-like molecules	Prenol lipids	Diterpenoids	2989.82	2745.41	3627.78	1967.96	5415.62	1352.39	4098.57	2568.35	4193.39	2060.15	2790.31	2654.56	3720.94	3634.41	6700.02	4530.34	5967.59	977.62	2208.64	8559.31	2411.4	7716.12	3575.68	4878.11	3469.2	3598.16	3917.19	1736.85	2769.91	3116.71	2452.86	3062.92	3056.93	2724.61	2892.58	2838.89	2980.05	2343.98	2647.7
M109T151	109.10039	150.9810	7-keto-8-aminopelargonic acid	[M+H-CH5O3N]+	0.933189970444991		C01092	Lipids and lipid-like molecules	Fatty Acyls	Fatty acids and conjugates	95364.3	99827.1	94257.4	208031	112903	170375	102169	104905	94556.6	100709	110518	121220	113131	103195	161438	112021	95391.2	94308.4	104779	89721	85272.6	231342	85348.2	74776.8	103275	111696	75253.8	112614	98324.6	97787.9	126832	113101	107276	96687.5	108725	132291	223750	101519	111275
M399T33_4	399.30793	32.6090	7-oxocholesterol	[M-H]-	0.72772817767318			Lipids and lipid-like molecules	Steroids and steroid derivatives	Cholestane steroids	27552.5	32629.5	32153.1	36966.1	30106.5	35108.7	29946.2	26815.5	12220.5	51812.3	33060.1	42675	12986.9	26695.9	46056.4	21798.2	33686.3	25088.1	29361.6	26246.3	40224.7	32113.1	24381.2	31254.1	25535.4	27382.8	23067.7	39889.5	27434.8	25018.7	24719.6	30020.4	32827.6	28064.9	21250.3	15058.8	28529.3	27260.6	32921.2
M493T501	493.19884	501.1980	8-hydroxycarapinic acid	[M+Na]+	0.732819723504837			Lipids and lipid-like molecules	Prenol lipids	Triterpenoids	12934.4	10738.3	12316.5	13000.2	11676.4	22378.2	9836.22	18906.6	8322.63	12077.7	10473.7	18724	11531.3	10523.8	11476.1	19111.7	9463.86	9781.2	9545.54	16924	10351.8	11999.7	6826.14	12910.8	14441.9	11851.2	2674.19	11166.5	9230.25	9043.83	8309.07	9574.77	8968.68	6807.15	9544.56	9377.13	9327.8	9217.73	8636.81
M309T34_1	309.27819	33.6320	8z,14z-eicosadienoic acid	[M+H]+	0.715336127237085			Lipids and lipid-like molecules	Fatty Acyls	Fatty acids and conjugates	2.11876e+06	2.09961e+06	2.12884e+06	2.04615e+06	2.44554e+06	2.07602e+06	1.9922e+06	2.16591e+06	2.29092e+06	1.666e+06	1.94824e+06	1.76767e+06	2.23645e+06	2.66634e+06	2.18296e+06	2.29073e+06	2.49137e+06	2.32687e+06	2.15313e+06	2.13661e+06	2.13014e+06	2.232e+06	2.13006e+06	2.19176e+06	2.57921e+06	2.12765e+06	2.35847e+06	2.20272e+06	1.72926e+06	1.83333e+06	1.87116e+06	2.08229e+06	1.95342e+06	1.83819e+06	2.31582e+06	2.52355e+06	2.39443e+06	2.0103e+06	2.12739e+06
M313T100	313.23584	100.2220	9,10-dihydroxy-12z-octadecenoic acid	[M-H]-	0.978780378796593			Lipids and lipid-like molecules	Fatty Acyls	Fatty acids and conjugates	350366	777158	1.94397e+06	759687	453213	604122	1.62061e+06	972016	2.29083e+06	2.24222e+06	533333	1.79696e+06	956803	1.89671e+06	973713	1.07071e+06	979182	1.0428e+06	701337	1.54024e+06	1.10803e+06	2.45675e+06	2.19367e+06	702614	931420	632117	1.43666e+06	887256	693995	659927	2.06378e+06	1.50191e+06	1.55421e+06	1.08702e+06	1.41275e+06	1.45871e+06	1.78331e+06	736150	2.14985e+06
M277T54	277.21525	54.3750	9,12-octadecadiynoic acid	[M+H]+	0.954400343471173			Lipids and lipid-like molecules	Fatty Acyls	Fatty acids and conjugates	599275	734079	746414	736323	790015	695846	803742	670934	850029	647959	712693	788405	704592	659894	698368	667378	628307	655108	619376	637925	714625	695759	673700	671236	796286	778627	612178	671107	1.24493e+06	686401	721495	1.04381e+06	789769	701389	709742	640754	779466	712113	604306
M359T132	359.27661	131.6870	9-deoxy-9-methylene-16,16-dimethylprostaglandin e2	[M-H-H2O]-	0.980049753966418			Lipids and lipid-like molecules	Fatty Acyls	Fatty acids and conjugates	86677.4	111112	96967.8	249130	102011	74397.9	70154.9	242036	88568.8	93645.9	74874.4	66416.4	76536.9	102769	84512.3	119422	84913.3	96663.8	100975	105634	95539.9	110262	137965	101618	67184.3	97883.7	57471.6	119786	83329.5	104876	52839.6	114096	77745.9	59295.8	53105.8	111153	112060	135243	72485.9
M309T104	309.20435	104.3655	9-hydroperoxy-10e,12z,15z-octadecatrienoic acid	[M-H]-	0.900662959762197			Lipids and lipid-like molecules	Fatty Acyls	Lineolic acids and derivatives	167573	234635	246555	324792	249882	232327	214727	324868	211974	241481	188689	185135	257049	204657	208444	211968	199773	203217	181188	158747	188299	290768	141994	187094	214458	210146	29063.1	324673	349788	452735	356219	285694	405759	496823	362234	378247	487116	535592	497314
M391T43	391.24809	43.1820	9-oxo-11.alpha.,16r-dihydroxy-17-cyclobutyl-5z,13e-dien-1-oic acid	[M-H]-	0.925244026371424			Lipids and lipid-like molecules	Fatty Acyls	Eicosanoids	49338.2	43622.9	35563.7	32953.6	50982.5	46066.6	35426.9	43733	23546.1	33599.4	30191.4	59416.7	33096.9	55917	26388.9	47042.9	42023.2	54660.6	42249.4	46144	67118.2	46738	55969.7	31077.4	41341	35401.8	36052.7	39256.4	31955.2	61709	57218	42283	60145.6	44431.7	26784.3	34706.8	52224.6	35258.6	38247.8
M363T48	363.25000	47.7500	9s,11r,15s-trihydroxy-20a,20b-dihomo-5z,13e-prostadienoic acid	[M-H-H2O]-	0.927929446239522			Lipids and lipid-like molecules	Fatty Acyls	Eicosanoids	52029.5	13688.1	20926.3	22788	13237.6	63090.5	46522.7	38526.7	49781.7	56187.6	45980.9	23461.2	35899.2	25123.5	31356.5	24938.1	20936.4	35143.9	24885.1	21869.5	18035	22694.1	38841.5	22876.3	40658.1	29815.6	28248.8	20124.4	26866.8	86429.8	47724.2	25499.5	50684.4	35527.6	22986.7	37473.6	26713.3	35367.7	35384.7
M307T34_2	307.26209	34.3665	9z,11e,13e-octadecatrienoic acid ethyl ester	[M+H]+	0.980162068205292			Lipids and lipid-like molecules	Fatty Acyls	Lineolic acids and derivatives	446735	442856	457429	442621	504043	491499	526468	466105	442772	386483	450075	413285	522461	554296	515279	531236	549870	489238	482006	446053	490330	494580	537744	468172	530298	514408	523329	493718	401048	440643	404067	462761	444184	419028	491939	502479	487857	459124	447552
M301T36	301.21479	35.8270	Abietic acid	[M-H]-	0.998569517857881		C06087	Lipids and lipid-like molecules	Prenol lipids	Diterpenoids	235763	302485	179496	248417	219313	217446	285898	178672	298753	572831	279317	207610	205826	184077	219401	221594	202448	224027	181367	195138	319405	176081	195186	227044	174140	230318	205028	291700	130454	144459	144718	181471	126296	107602	106973	357691	143295	184311	502454
M204T292	204.12244	292.0900	Acetylcarnitine	[M+H]+	0.981981820774671		C02571	Lipids and lipid-like molecules	Fatty Acyls	Fatty acid esters	36707	36100	37918.9	41346.5	42002	38064.8	40936.3	41977.5	37999.3	39835.6	35605.2	37132.5	79021.5	58341.8	88507.5	67447.5	56489.7	69794.2	38275.3	35142.9	42416	36426.4	43666.5	44855.2	59954.7	43085.8	36901.4	63211.6	62187.9	45738.4	30653.9	53875.2	45979.1	26894.9	50936.2	60207.6	66729.7	67425.7	48094.7
M646T405	646.32130	404.7835	Aconitine	[M+H]+	0.971738760932537		C06091	Lipids and lipid-like molecules	Prenol lipids	Diterpenoids	40846.7	37030.6	36905.5	41569.8	39955.4	37634.1	41624.9	42051.3	39775.8	38076.2	38671.2	41506.4	38923.8	40253.4	41520.4	29730.9	36224.7	23733.7	43391.3	33194.6	29090.1	29039.3	42812	38865.2	35363	31196.3	39860.3	30818.3	38951.4	40833.3	38752.7	42282.8	38889.8	34320.5	38970.4	38696.3	40113.1	45778.3	39452.3
M559T251	559.16113	250.8100	Acrinathrin	[M+NH4]+	0.961513420386251		C18408	Lipids and lipid-like molecules	Fatty Acyls	Fatty acid esters	3248.95	2614.48	2171.71	3822.81	3403.64	2744.98	3539.61	4481.89	5673.2	3925.27	3709.63	1587.43	3026.33	5085.46	2747.49	4121.75	4265.42	2985.7	3447.58	3279.1	2315.38	4710.54	3665.05	2997.05	2555.94	2887.96	4261.98	2601.27	4104.51	3153.3	6404.81	6166.1	5884.04	6117.5	9798.86	7120.27	7722.07	4440.39	5314.21
M413T223	413.20400	222.6450	Adapalene	[M+H]+	0.778752591720166	HMDB0014355		Lipids and lipid-like molecules	Prenol lipids	Retinoids	3877.81	2638.62	3673.27	7822.57	3090.38	8454.35	5189.45	7678.85	6740.2	5358.6	3064.74	8789.67	6639.94	6517.1	6836.26	6877.27	7302.51	7273.98	7348.97	12734.8	13998.8	6075.93	6565.7	4664.47	6577.12	5598.1	4607.84	5256.89	10198.8	10357.8	4803.9	7560	11641.9	11742.9	10793.9	10614.5	11898.2	9933.2	9541.31
M145T391	145.04927	390.6280	Adipic acid	[M-H]-	0.967788567369449	HMDB0000448	C06104	Lipids and lipid-like molecules	Fatty Acyls	Fatty acids and conjugates	16448.2	14126	24039.3	25933.8	23237.4	14347.5	12814.6	16709.2	11528.8	16487.3	21575.9	17232.6	14380.8	21833.1	13158.4	43565.9	22480	13412.6	18665.9	15642.5	14633.5	26937.6	13367.5	14365.3	24768.2	15385.9	13902.9	16646.8	13299.5	13070.7	12535.7	14781.6	21854.1	11821.5	10615.3	18533.2	11003.3	10863.3	8858.96
M299T39_2	299.14742	38.6770	Adrenosterone	[M-H]-	0.728872845305633	HMDB0006772	C05285	Lipids and lipid-like molecules	Steroids and steroid derivatives	Androstane steroids	84937	74612.3	75419.1	86729.1	68823.9	71873.2	77550.3	68110.9	112365	142222	82583.2	65111.3	74253	66856	73603.4	98803.9	88354.4	94437.7	75024.5	92440.8	91520.1	87694.4	73266.5	72160.9	73638.6	142192	76818.2	100421	75050.6	67158.2	59121.5	113246	91271.5	63097.1	52111	75926.5	57756.8	64045.3	126242
M489T243	489.12732	242.5225	Agnuside	[M+Na]+	0.724993990058355		C09765	Lipids and lipid-like molecules	Prenol lipids	Terpene glycosides	2520.3	2551.88	3186.11	3521.81	3277.02	2750.33	3583.86	3151.67	3372.85	3871.9	3037.75	2811.76	2635.78	3540.59	2711.82	3238.92	3149.27	2760.8	2909.85	3482.11	384.755	3489.45	3888.24	3436.54	3335.68	3513.79	3785.93	3499.47	5006.89	11663.8	11816.3	5453.41	4987.45	8822.07	8387.9	9289.59	8664.89	7190.85	9394.19
M481T385	481.18865	385.0595	Albiflorin	[M+H]+	0.712191425871805		C17457	Lipids and lipid-like molecules	Prenol lipids	Terpene glycosides	10903.8	12923.3	11189.6	12882.9	12181.8	10057.5	15681.8	12389.6	10322.4	11178.8	8670.15	13235.5	8226.89	9153.64	10592.2	10329.6	8568.16	9702.84	5267.71	11527.6	7771.35	10784.4	12132.2	11242.9	12024.9	10175.4	7871.95	11086.4	7227.41	9973.8	4904.84	9047.07	5007.56	7797.77	3351.57	3539.36	4206.89	2329.31	6197.13
M359T243	359.20372	243.0925	Aldosterone	[M-H]-	0.820188272644173		C01780	Lipids and lipid-like molecules	Steroids and steroid derivatives	Hydroxysteroids	115448	113882	475169	143113	150823	140253	118412	126797	97624.3	143969	123236	116588	108142	113817	114119	156200	109259	114683	337025	148796	128102	161706	122480	137224	109226	147250	107890	141356	261052	285570	117990	302359	300983	102019	106279	111123	119588	159122	85912.1
M303T153	303.21480	153.2465	Aleuritic acid	[M-H]-	0.845928184372756			Lipids and lipid-like molecules	Fatty Acyls	Fatty acids and conjugates	47374.6	69219.2	85214.6	68209.2	132526	60500.6	76438.6	60327.3	79675.6	117266	45242.7	55760.6	44351.9	75344.9	53936.7	103899	121239	118672	148142	132111	98809	107014	75654.4	157796	80317.1	72848.1	71344.2	149848	108540	66893.2	68460.2	59372	73482.8	73442.5	51873.7	49095.2	57661.1	54294.4	38228.6
M279T204	279.23079	203.8940	alpha-Linolenic acid	(M+H)+	0.9009	HMDB0001388	C06427	Lipids and lipid-like molecules	Fatty Acyls	Lineolic acids and derivatives	31026.8	26970.7	28926.1	31480.5	28315	8332.64	28404.6	32120.3	27476.6	29322.8	28087.2	28586.7	7811.73	28299.2	28058.7	28753.7	30444.8	29716.7	22560.6	28138.8	27912.2	8498.65	28934.5	30405.2	29225.7	29856	28103.4	28974.2	29835.3	20501.9	19328.4	30756.3	78777.9	31301	28486	20747.6	30946.6	28511.1	28204.2
M509T422	509.24481	422.3195	Andrastin a	[M+Na]+	0.704855423737268			Lipids and lipid-like molecules	Steroids and steroid derivatives	Steroid esters	7539.63	6020.14	6332.78	6813.57	9306.93	3136.91	7762.16	5884.77	8011.88	6444.33	7549.53	5178.18	6325.95	5274	5963.39	6379.35	3684.53	5519.86	6690.35	5971.41	4972.01	5948.32	7319.79	5924.29	3893.46	6097.53	6045.39	1740.2	7574.22	7820.39	2768.34	4550.31	8112.2	2402.45	6767.33	7291.43	7401.88	6652.08	1814.85
M484T306	484.29808	305.6430	Androstan-3-ol-17-one 3-glucuronide	[M+NH4]+	0.934643100247057	HMDB0004484	C11136	Lipids and lipid-like molecules	Steroids and steroid derivatives	Steroidal glycosides	14776.6	17336.8	22692.9	20188.9	16630.7	21157.5	19326.2	21312.6	18422.8	15374	20584	14920.1	10860	21919.7	10094.2	16894	20197.1	13747.9	16614.5	17422.9	16206.6	12831.5	21679.4	12029.9	17330.3	17117.1	14072.3	20721.4	11385.5	12050.1	5460.49	7182.85	9390.65	10434.9	7914.44	6194.68	7318.06	7480.18	5785.24
M311T12	311.29280	12.3085	Arachidic acid	(M-H)-	0.9965	HMDB0002212	C06425	Lipids and lipid-like molecules	Fatty Acyls	Fatty acids and conjugates	1631.8	423.046	943.217	968.012	931.987	331.065	1707.69	2335.03	753.727	1219.13	998.119	135.918	1859.96	1443.74	2002.33	967.432	2257.78	989.545	990.112	185.076	994.041	1254.15	475.921	510.706	1589.41	1414.87	682.276	1055.63	896.234	1200.44	1324.64	935.245	1848.92	919.627	856.028	3959.19	1821.5	990.843	1467.73
M305T34	305.24650	34.3675	Arachidonic acid (peroxide free)	[M+H]+	0.926435683759508	HMDB0001043	C00219	Lipids and lipid-like molecules	Fatty Acyls	Fatty acids and conjugates	218188	208665	236463	223076	235426	239970	241659	221160	255853	205433	203714	209700	248053	262918	278004	262872	257633	240008	209396	177987	210578	218577	237812	216745	264941	258211	237110	218386	178659	196878	185739	201136	199441	180217	194010	193481	203614	181228	185815
M415T468_2	415.22707	467.8160	Arenobufagin	[M-H]-	0.855520684404693		C20035	Lipids and lipid-like molecules	Steroids and steroid derivatives	Steroid lactones	638.583	581.142	351.328	672.853	590.066	378.817	300.251	331.024	536.976	498.524	228.552	549.984	497.913	910.278	326.272	319.123	690.49	535.698	502.329	1545.71	435.831	1994.05	1324.68	527.284	176.759	812.958	692.95	412.307	23091	12573.6	17652.5	19827.5	17720.2	14842.3	15923.9	18011.9	15193.4	14584.6	14903
M265T37_1	265.14251	36.5290	Artemisinin	[M+H-H2O]+	0.704931643504447		C09538	Lipids and lipid-like molecules	Prenol lipids	Terpene lactones	334162	303399	289889	324834	385868	333402	363950	314155	349987	324160	289367	395450	314428	317615	308202	365885	296372	301110	320594	307171	296837	324104	331894	363569	319332	330457	322183	293836	368085	338480	344000	387812	401479	289821	315551	361867	381327	326723	303389
M441T35_2	441.29571	35.0340	Ascorbyl stearate	[M-H]-	0.995214701742281		C20340	Lipids and lipid-like molecules	Fatty Acyls	Fatty acid esters	54159.4	12552.4	29328.1	39809.4	36438.7	37770.8	58387.9	40795.1	17105	36713.8	68953.8	36271.9	22666.1	14119.5	35445.8	41470.7	85302.5	26236.5	56949.3	56316.9	29547.6	28460.9	29205.7	49735.5	28407	55651.8	38851	66049.6	14678.7	42811.8	9731.94	20057.3	40031.2	27994.3	23195.1	26391.3	21333.8	49527.1	59633.7
M453T156_2	453.34124	155.9200	Asiatic acid	[M+H-2H2O]+	0.714946591022861	HMDB0035782	C08617	Lipids and lipid-like molecules	Prenol lipids	Triterpenoids	43195.2	81854.1	64844.6	41489.7	65360	68250.3	75794.3	114620	64024.4	72895	81046.2	30204.7	98512	153895	79727	123098	176489	60184	999130	57605.9	132050	144049	65587.8	63704.8	40740.4	51747.7	48156	53642	40073.9	45104.9	40766	47087.2	119538	59159.7	97095.3	84417.9	132724	131724	71827
M958T293	957.50103	293.2525	Asiaticoside	[M-H]-	0.963711569711081	HMDB0036656	C15428	Lipids and lipid-like molecules	Prenol lipids	Terpene glycosides	431.809	491.293	1131.67	305.359	481.705	698.343	312.438	1121.23	511.901	513.725	614.396	240.655	418.18	527.222	69.2834	194.476	668.084	502.571	182.931	940.969	349.126	1205.82	990.462	333.025	476.902	2166.22	408.319	558.24	958.556	790.115	722.075	361.421	138.084	1207.22	74.8131	70.1711	391.408	268.777	385.075
M369T272	369.09583	271.5610	Aucubin	[M+Na]+	0.849245242195675		C09771	Lipids and lipid-like molecules	Prenol lipids	Terpene glycosides	7944.25	8532.87	8269.82	5077.45	6668	7835.73	12891.6	9052.53	7137.12	6478.12	6876.15	8956.52	5510.71	4480.32	6295.03	6121.76	4609.33	5089.08	7501.8	3984.88	9852.54	7415.18	5934.4	5733.06	6985.77	5671.45	6026.1	8969.02	3065.85	3774.45	6164.45	6915.83	6873.29	6587.35	7226.81	8127.36	5834.35	3368.84	1937.45
M187T354_2	187.09901	354.4140	Azelaic acid	[M-H]-	0.995295574830808	HMDB0000784	C08261	Lipids and lipid-like molecules	Fatty Acyls	Fatty acids and conjugates	2.50802e+06	2.33181e+06	2.56508e+06	1.39161e+06	2.58634e+06	1.4649e+06	1.58685e+06	1.94885e+06	1.55695e+06	2.6016e+06	1.71857e+06	2.16098e+06	1.92466e+06	2.37328e+06	1.50615e+06	2.35543e+06	2.63207e+06	2.27507e+06	1.93201e+06	1.47249e+06	2.26272e+06	2.24802e+06	1.83917e+06	1.85547e+06	1.9962e+06	1.52897e+06	2.35127e+06	1.72704e+06	1.96307e+06	2.28368e+06	2.57184e+06	1.88289e+06	1.83341e+06	2.38483e+06	2.46341e+06	2.38587e+06	2.34704e+06	2.09988e+06	2.00446e+06
M609T394	609.20900	393.7990	Baccatin iii	[M+Na]+	0.888085180349108		C11900	Lipids and lipid-like molecules	Prenol lipids	Diterpenoids	68452.5	54664.4	58503.6	57891.7	63903	60113.4	61461.4	62325.1	88842	68665	61964.6	76382.3	61944.1	69169.4	71116.8	73400.2	72565.1	62928.2	36555.1	67281.2	54147.5	71692.9	61525.6	69383.7	68422.8	73392.8	81318.8	72592.6	36673.1	36471.8	17644.2	30387.8	38004.7	28673.3	28822.4	18685.7	21436.2	23221.4	58646.9
M339T38_2	339.32342	37.9710	Behenic acid	[M-H]-	0.800386920451572	HMDB0000944	C08281	Lipids and lipid-like molecules	Fatty Acyls	Fatty acids and conjugates	240011	270781	320159	242317	272211	315506	231640	250480	182384	258048	265899	218482	175111	153361	189342	135034	156438	177183	108912	105790	128134	118902	229593	159669	155526	200848	182867	271474	106969	63951.9	189218	90592.4	90074	97155.1	131901	74598.7	125689	132050	152548
M505T452	505.25776	452.1230	Betamethasone dipropionate	[M+H]+	0.888032619965501			Lipids and lipid-like molecules	Steroids and steroid derivatives	Pregnane steroids	4647.94	2776.07	2521.83	2089.94	5102.61	3863.95	4179.13	4910.43	2322.11	5062.38	4046.76	3528.86	1875.49	2880.12	2434.89	5011.82	3958.87	2692.12	10594	5658.04	1452.9	6571.4	7620.44	3716.28	9441.43	1984.56	2508.83	6359.56	1695.32	1974.98	1504.16	1341.42	1691.48	1592.17	1888.59	1490.45	1386.91	1788.15	1135.37
M653T316	653.18859	315.8050	Bilobalide	[2M+H]+	0.921533131829691		C07605	Lipids and lipid-like molecules	Prenol lipids	Terpene lactones	4208.38	2856.46	5037.69	6867.97	5078.68	3639.75	4292.24	6917.16	12588.7	6519.17	4962.48	7610.5	6458.92	5669.18	3155.66	4812.09	7190.94	3725.19	3294.08	3226.7	9042.57	5009.23	5921.5	6671.29	4169.49	7424.35	5332.24	3569.42	4371.24	5027.16	1197.8	4619.55	2611.13	3577.34	4015.06	4433.33	4412.13	3571.24	3826.91
M395T38_1	395.24025	38.3870	Bixin	[M+H]+	0.828420082538617	HMDB0035317	C08582	Lipids and lipid-like molecules	Prenol lipids	Diterpenoids	77761.7	115364	76704.6	102313	146398	86655.1	82370.4	103804	128046	97887.5	87543.8	103320	83722.2	91239.8	107487	86931.1	91767.8	73954.9	85775.6	82054.6	69659.6	88611.8	92335.2	136616	69832.4	101663	90427.4	108830	79603.2	90331.8	137802	129662	97254.4	68994.9	84662.6	99029	71389.3	78740.1	91908.5
M387T244	387.23312	244.3880	Bufalin	[M+H]+	0.928169944342577		C16922	Lipids and lipid-like molecules	Steroids and steroid derivatives	Steroid lactones	11186.3	10063.1	9041.58	6359.67	12927.8	9992.65	11072.3	11056.2	14365.9	10271.8	10170.2	11407.8	8533.1	8218.83	9298.39	10576	8592.11	10925.5	14869.4	19790	10171.5	21262.4	18870.1	13553.6	11300.3	13296.6	10540.9	12522.3	29926.4	27567.2	24255.6	29005	29870.9	19908.4	23311.2	28658.9	27629.3	19617.3	22313.5
M445T308	445.24053	307.7635	Bufotalin	[M+H]+	0.852988321087092		C16923	Lipids and lipid-like molecules	Steroids and steroid derivatives	Steroid lactones	13676.8	13026.9	12838.3	21410.5	12993	23956.9	21157.6	28796.2	28309.4	32539.7	27036.4	18605.3	18751	32046.7	19474	26907.2	39604.3	24712.5	37398.8	29556.6	15143	25523.4	32956.6	24994	26227.2	29112.2	31038.5	35793.8	29666	26885.7	34400	26181.5	23994.4	27222.3	15552.1	20350.5	18941.3	13598.7	18753.4
M881T69	881.31326	68.8930	Bussein	[M+Na]+	0.936386364247744			Lipids and lipid-like molecules	Prenol lipids	Triterpenoids	11436.7	13556.2	12978	13686.6	1477.44	6994.66	5997.55	14290.7	24919.9	16141.2	6119.31	10591.9	11207.2	12281.5	8389.64	13087	12276.1	11418.4	11772.4	10501.8	11459.5	2880.09	12178.3	10175.7	11810.6	11413.6	3788.51	12995.1	11773.4	10680	8766.71	10689.3	11925.9	7699.22	12042.4	12584.4	11758.4	2930.34	12215.7
M87T125	87.04554	125.0680	Butanoic acid	[M-H]-	0.942555999939412	HMDB0000039	C00246	Lipids and lipid-like molecules	Fatty Acyls	Fatty acids and conjugates	5.36387e+06	7.11937e+06	4.84882e+06	3.61303e+06	1.07538e+07	2.82904e+06	5.40685e+06	1.04513e+07	3.09278e+06	7.94068e+06	5.50502e+06	3.9916e+06	6.23687e+06	2.51577e+06	8.11537e+06	7.94031e+06	1.07191e+07	1.06118e+07	9.31618e+06	4.12469e+06	1.00455e+07	7.35754e+06	6.89482e+06	5.57165e+06	2.9927e+06	6.28954e+06	7.82667e+06	3.53249e+06	28604.1	126481	17195.1	11439.5	18987.9	32707.1	133046	44969.7	19992.6	21971.3	12905.3
M357T39_3	357.22441	38.6640	Butaprost (free acid)	[M-H-2H2O]-	0.712919508970931			Lipids and lipid-like molecules	Fatty Acyls	Eicosanoids	39607	38983.8	44574.6	49564.4	38074.8	38006.7	30330.5	30500	23995.3	51939.5	21915.1	38109.1	30740.3	38423.7	27170.6	42258.8	47831.4	40094	34199.8	41604.5	38859.8	45370.8	42437.4	43815.1	99613.5	48127.1	40397.4	45084.8	34504.5	37032.5	27691.7	24472	30842.9	27793.2	22779.1	18483.4	31552.8	21533.9	31168.8
M858T368	858.34743	367.5220	Cabazitaxel (jevtana)	[M+Na]+	0.781664922962823			Lipids and lipid-like molecules	Prenol lipids	Diterpenoids	8465.22	5309.38	8934.14	8011.76	6721.79	7917.69	3951.57	8000.94	9559.37	8642.17	7213.55	6602.24	4818.97	7522.38	4887.74	10904.8	7363.35	9816.95	5419.15	6688.9	5846.35	6968.73	9613.11	7131.94	6506.53	6595.61	6060.81	7797.17	4894.47	5716.2	2667.58	5282.83	5112.47	2563.75	3029.95	4085.44	2952.71	2560.1	2678.83
M175T201	175.09600	201.0260	Caproic acid	(M+CH3COO)-	0.7191	HMDB0000535/HMDB0061883	C01585	Lipids and lipid-like molecules	Fatty Acyls	Fatty acids and conjugates	27439.9	20366.6	22776.5	36532.1	60262.1	76059.6	56089.7	21443.2	24859.8	52778.8	25752.8	35215.5	23790.5	53968.9	19841.6	16999.2	54114	24847.1	31727.5	78297.1	28540.4	35995	38892.9	25643.6	22427.7	40155.6	29457.8	67587	8067.5	29001.9	32426.7	28994.3	27113.1	23446.7	20688.4	15992.7	22101.2	21490.3	16664.2
M121T204	121.10021	203.7140	Cedrol	[M+H-C6H14O]+	0.789457380252464		C09631	Lipids and lipid-like molecules	Prenol lipids	Sesquiterpenoids	460055	430609	713553	5500.05	693723	402745	29332.3	648570	760078	26828.3	378585	439360	166903	165578	402270	542349	3711.32	547355	3715.34	4527.8	413665	315093	34608	3941.04	310283	127672	734560	274139	402742	972328	315241	441412	346295	25777.5	24028.5	160958	14710.5	26679.1	103946
M298T95	298.27390	95.4550	Chaulmoogric acid	[M+NH4]+	0.76852166780697		C08282	Lipids and lipid-like molecules	Fatty Acyls	Fatty acids and conjugates	3.67875e+06	5.55273e+06	3.67658e+06	3.98929e+06	3.56199e+06	5.101e+06	5.51875e+06	4.49559e+06	4.82392e+06	3.82709e+06	5.79632e+06	3.38495e+06	5.02653e+06	5.69423e+06	3.39252e+06	3.84389e+06	3.98786e+06	6.07181e+06	5.791e+06	5.33514e+06	3.17938e+06	5.6839e+06	3.34142e+06	6.62393e+06	5.39468e+06	5.18734e+06	3.2279e+06	3.73327e+06	754538	1.34487e+06	1.39862e+06	1.34718e+06	1.64607e+06	1.49479e+06	1.30762e+06	917857	1.14451e+06	889886	958591
M425T40_1	425.21576	39.8000	Cinobufagin	[M+H-H2O]+	0.713362721043659		C16931	Lipids and lipid-like molecules	Steroids and steroid derivatives	Steroid lactones	13448.2	14695.7	17015.5	17657	17584.5	11647.9	15462.8	16727.4	10191.6	16172.3	13787.5	13374.5	20650.3	17069.8	20444.5	15806.1	21959.5	23363.1	6636.75	14919.5	16882.1	16236	12606.8	14744.4	11140.3	17270.4	17146	18206.6	20263.4	10288.4	16382	21902.7	23496.9	12924.4	18003.7	16492.3	11265.8	16676.2	11130
M141T337_2	141.01665	336.7445	Cis,cis-muconic acid	[M-H]-	0.999862881005737	HMDB0006331	C02480	Lipids and lipid-like molecules	Fatty Acyls	Fatty acids and conjugates	995706	993129	809637	934681	1.16722e+06	758100	1.48956e+06	1.65458e+06	785472	1.61e+06	1.51435e+06	1.67592e+06	1.24067e+06	1.55473e+06	1.5096e+06	1.6921e+06	1.6603e+06	1.31715e+06	1.1574e+06	1.64936e+06	1.50272e+06	1.69392e+06	1.12166e+06	1.41128e+06	1.68402e+06	1.39863e+06	1.42576e+06	1.62529e+06	1.64042e+06	1.84357e+06	1.85252e+06	1.68702e+06	2.00829e+06	1.56573e+06	1.61874e+06	1.88462e+06	1.72054e+06	1.3997e+06	1.31646e+06
M233T34	233.22528	34.3690	Cis-10-heptadecenoic acid	[M+H-2H2O]+	0.737645405603501	HMDB0060038		Lipids and lipid-like molecules	Fatty Acyls	Fatty acids and conjugates	45279.2	36652.1	33323	37940.8	48661.2	38218.6	54885	48450.2	44983.6	35851.3	36906.5	42301.5	36645.7	19032.4	32786.5	26580	34543.6	36982.7	33714.9	38910	42255.4	304674	43152.8	29250.5	34172.2	38367.8	26263.1	33055.1	39261.3	30050.3	28033.9	42160.5	25527.9	30921.4	24942.4	26460.9	39749.5	27388	15433.8
M333T148_1	333.26203	148.0895	Cis-4,10,13,16-docosatetraenoic acid	[M+H]+	0.871900779556712			Lipids and lipid-like molecules	Fatty Acyls	Fatty acids and conjugates	54011.3	64669.7	50130.6	45913.4	72483.9	52380.6	27716.8	47355.9	30077.9	48830.1	78065.4	43796.1	39659.7	86952.4	65117.6	70003.9	93981.2	44027.9	63407.1	105163	86727.2	84983.2	174893	112103	43665	77210.1	104218	92294.8	66546.5	61794.7	47433.8	22845.6	42489.9	56603.3	60823	40298.3	43669.7	27052.3	31293.2
M331T116	331.24600	115.8770	Cis-7,10,13,16-docosatetraenoic acid	[M-H]-	0.952432609821971	HMDB0002226	C16527	Lipids and lipid-like molecules	Fatty Acyls	Fatty acids and conjugates	3.12741e+06	598257	1.14663e+06	1.52176e+06	1.29884e+06	1.08158e+06	1.06287e+06	562823	99242.6	1.97221e+06	562132	365256	789002	978932	2.49e+06	1.04487e+06	1.37141e+06	1.05434e+06	3.04681e+06	2.46991e+06	3.48103e+06	2.21255e+06	3.93815e+06	3.45303e+06	500438	2.65417e+06	2.11984e+06	1.05897e+06	1.075e+06	1.041e+06	1.81408e+06	1.41958e+06	801204	1.45077e+06	1.147e+06	328687	828681	1.16439e+06	536312
M253T46	253.21532	45.8190	Cis-9-palmitoleic acid	[M-H]-	0.998314829269956	HMDB0003229	C08362	Lipids and lipid-like molecules	Fatty Acyls	Fatty acids and conjugates	835456	1.01032e+06	1.10571e+06	948791	1.11605e+06	1.12483e+06	2.135e+06	998320	1.33274e+06	798700	1.34383e+06	1.64902e+06	609412	578486	1.04098e+06	540105	681202	684953	1.06395e+06	806249	1.60975e+06	984123	1.32137e+06	707075	1.18587e+06	905266	1.15613e+06	926565	2.28447e+06	2.06836e+06	2.22579e+06	1.18277e+06	2.16405e+06	2.8149e+06	1.01336e+06	759900	1.17593e+06	1.41952e+06	2.14704e+06
M129T68	129.01798	67.6450	Citraconic acid	[M-H]-	0.984751455637914	HMDB0000634	C02226	Lipids and lipid-like molecules	Fatty Acyls	Fatty acids and conjugates	82656.9	91791.4	105456	89564.1	97651.3	95006.7	85305.5	81217.5	83025.5	93165.5	78224.5	120907	97877	125522	96096.6	98793.7	138402	125494	83781.2	166272	89260.5	171813	154529	149262	120448	173259	119234	123946	792756	830410	786414	669686	782336	634587	632139	573604	596390	681067	565123
M147T431	147.02840	430.9100	Citramalate	[M-H]-	0.94262730026502	HMDB0000426	C00815	Lipids and lipid-like molecules	Fatty Acyls	Fatty acids and conjugates	122749	161641	262315	178027	196739	198637	156327	232637	211903	250733	215195	255969	132525	230530	140707	144871	204340	136244	169456	298971	96159.9	313810	195675	205512	186045	256237	163617	242004	254948	154565	190821	244469	208499	171043	137373	198324	168238	171630	184729
M147T527	147.02846	527.1310	Citramalic acid	(M-H)-	0.8426	HMDB0000426	C00815	Lipids and lipid-like molecules	Fatty Acyls	Fatty acids and conjugates	5876.74	8103.2	11905.7	8491.25	8911.87	7618.69	5455.71	8840.49	8000.67	7402.1	8464.33	8764.94	7021.67	8912.25	6510.89	7482.22	6652.11	7214.54	5672.94	12285.1	6285.2	11212.5	9135.52	9741.83	9754.73	10036.1	8939.74	10373.2	7587.2	13495.6	10321.9	9927.89	11001.9	8367.79	8075.3	8852.41	7122.88	9736.04	10667.2
M501T308	501.16771	308.0105	Clobetasone butyrate	[M+Na]+	0.987101451463131			Lipids and lipid-like molecules	Steroids and steroid derivatives	Pregnane steroids	15861.1	5471.22	5608.56	10293.3	7510.91	3503.86	10915	15371.5	13223.4	14416	8670.3	21295.8	11294.1	5319.94	5553.14	8934.97	8769.79	7686.41	25637.4	8658.93	13189.5	10373.7	7472.07	13592.2	10136	8376.93	3745.02	7371.22	36566.3	69691.1	68263.2	55968.8	68638.9	61098.6	38862.3	51504	47618.4	44316.3	42840.5
M401T425	401.17542	424.6640	Cnicin	[M+Na]+	0.702157069148534		C09362	Lipids and lipid-like molecules	Prenol lipids	Terpene lactones	2606.1	3046.22	2564.85	2932.19	2733.63	2843.38	3768.27	3699.83	3296.2	3752.22	1628.27	3301.25	3106.49	3238.42	1733.55	1408.36	2034.97	3138.56	3433.79	1539.31	2402.96	2938.3	3321.76	3346.41	3622.37	3377.49	2653.81	2856.07	3349.21	4495.15	4537.62	4878.05	3843.6	3759.33	3158.31	3979.98	2360.39	2494.12	4594.85
M450T375	450.27899	374.6830	Condelphine	[M+H]+	0.884529175816539		C08671	Lipids and lipid-like molecules	Prenol lipids	Diterpenoids	3102	2217.79	3401.42	3564.53	2547.37	2664.89	2003.26	3566.78	2508.06	2982.86	3401.48	3929.59	2419.42	3262.87	1935.49	3134.98	2751.81	2182.02	1651.07	2553.48	2748.4	2482.24	2742.39	414.967	1802.71	2591.17	2978.52	3521.41	3875.54	3491.11	3095.19	3103.5	5031.58	2745.55	3304.53	4237.83	3180.15	2565.81	3830.16
M179T37_2	179.14195	36.5815	Conessine	[M+2H]2+	0.792154003616815		C06545	Lipids and lipid-like molecules	Steroids and steroid derivatives	Steroidal alkaloids	149962	136685	152633	145731	163829	160596	235276	163089	194994	188042	130989	143140	139361	171587	151671	180755	163106	161417	147196	163524	161550	151047	177497	163078	160456	145950	152820	137838	174645	170129	145417	149141	146049	245039	142988	134913	146422	128719	129972
M345T211	345.22521	210.7120	Corticosterone	[M-H]-	0.923959791677508	HMDB0001547	C02140	Lipids and lipid-like molecules	Steroids and steroid derivatives	Hydroxysteroids	819704	858682	846505	1.25684e+06	917798	839096	794196	1.5009e+06	505146	894633	702854	741172	503390	842724	630810	780662	895437	626410	861145	2.25578e+06	1.58244e+06	1.42718e+06	1.3807e+06	1.20218e+06	1.65557e+06	956771	1.50905e+06	795543	1.04231e+06	824808	870926	833723	1.01833e+06	1.21985e+06	738532	819063	848016	673686	664643
M423T96	423.16475	96.1540	Cortisol 21-sulfate	[M-H-H2O]-	0.81158278204273	HMDB0062779	C02822	Lipids and lipid-like molecules	Steroids and steroid derivatives	Sulfated steroids	37728.9	40549.4	38430.2	35216.5	39377.2	43705.5	39766.2	35402.9	33064.4	64674.7	28955.2	39394	33939	40338.1	38623.8	43237.1	42619.9	37729.7	35700.7	30998.1	40161.2	54306.4	33452.6	45577.7	41730.1	43721.2	36649.1	41071.1	50216.1	46795.6	4631.71	22993.6	49998.7	36797	37922.8	28014.4	42772.6	39842.6	20018.5
M307T166	307.15137	166.2740	Cortisone	[M+H-3H2O]+	0.917532948524572	HMDB0002802	C00762	Lipids and lipid-like molecules	Steroids and steroid derivatives	Hydroxysteroids	118825	87216.1	61392.2	77188	89275.2	63875.1	87233.1	60904	79587.5	49514.6	61481.5	73291.9	84202.2	78989.3	67432.5	96362.3	71770.6	76324.5	70475.3	53826.1	58116.1	57781.7	57496.1	84662.7	41578	81967	62830.2	90845.7	90681.2	116806	86866.2	57911.5	83994.3	95627.1	59659.9	104061	57377.8	68121.6	57824.9
M233T54	233.15280	53.6495	Costunolide	[M+H]+	0.81106815330497		C09382	Lipids and lipid-like molecules	Prenol lipids	Terpene lactones	185917	171028	181820	194251	284229	193112	153289	185363	153826	159696	206299	192025	179569	195586	148526	180307	176872	214161	171325	198908	169426	162814	229064	213286	175894	198896	176568	181540	200032	257480	214200	244970	247871	204342	204809	201488	214447	206812	182109
M581T293	581.29860	292.7540	Cucurbitacin b	[M+Na]+	0.904230532515759		C08794	Lipids and lipid-like molecules	Steroids and steroid derivatives	Cucurbitacins	2381.57	5988.81	7387.77	7531.86	7362.89	7332.35	6337.75	6511.09	7839.38	7569.04	7195.02	7328.68	6142.03	6919.18	6483.56	7453.75	6767.99	6317.33	3881.61	7098.76	5872.47	5996.77	6243.54	6655.52	2165.03	1674.68	5770.26	7816.04	7499.28	4868.42	5980.27	3889.85	7427.02	4364.36	3017.05	4016.4	6732	5812.41	5259.6
M479T226	479.27028	226.2740	Cucurbitacin i	[M+H-2H2O]+	0.776975116668509		C08800	Lipids and lipid-like molecules	Steroids and steroid derivatives	Cucurbitacins	5176.51	4403.31	4930.13	5747.37	4171.08	4698.12	6113.38	4643.49	4700.14	5492.12	4934.45	5020.31	4783.93	5936.77	4218.02	5079.3	5042.56	4212.58	4615.14	5163.29	4886.19	6350.45	4934.87	5527.65	5303.18	5614.39	5526	5101.28	5411.93	8446.58	4455.89	4695.04	7674.66	3744.86	6547.2	6702.61	7681.6	5673.92	6936.93
M257T285	257.13377	285.3190	Curcumenol	[M+Na]+	0.790012691194438	HMDB0033960	C16942	Lipids and lipid-like molecules	Prenol lipids	Sesquiterpenoids	13295.8	11305.7	12868.8	13928.6	10007.7	10411.8	13316.4	14259.4	18015.1	19977.4	19531.1	14738.4	6437.04	21828.3	10730.8	17322.3	18643.9	11554.9	11713	16950.2	8928.69	20553.8	13688.6	20593	14941.5	21867.2	19351.7	12578.1	8766.21	9561.39	8068.75	8852.92	8691.89	7786.61	8568.04	8538.31	9044.14	7671.33	7480.4
M467T378	467.13543	378.3805	Cyhalothrin	[M+NH4]+	0.935368915439299		C10983	Lipids and lipid-like molecules	Fatty Acyls	Fatty acid esters	10565	11566.9	10827.9	10681.2	11872.7	8388.84	8336.63	12366.2	13925.7	13657.5	10203.7	15287.1	8886.72	10576.3	10508	10014.4	11888.4	8264.33	8433.02	12876.1	4788.61	11229.9	15419.9	14153.9	10380.7	16723	12665.5	14643	21720.6	22219.1	16371.5	19638	19732.6	16986.7	16912.3	16093.5	18964.5	17949.7	19266.3
M435T250	435.09014	249.9825	Cypermethrin	[M+H+NH3+2i]+	0.871734883365216		C10984	Lipids and lipid-like molecules	Fatty Acyls	Fatty acid esters	3757.51	7438.53	7414.65	7703.63	8633.29	4058.54	6579.16	8277.95	26758.2	5897.31	8480.96	16726.9	9452.53	10706.2	3257.64	12688.7	14367.9	5662.48	12957.1	18968.3	2635.93	28230.7	26178.7	12725.6	7269.44	7109.67	19692.9	6875.45	47807.7	34551.2	59621	59581	66165.6	66324.2	94778.7	83811.7	72822	92829.6	80209.8
M483T179	483.32798	179.1850	Dehydrotumulosic acid	[M-H]-	0.902824381004604			Lipids and lipid-like molecules	Steroids and steroid derivatives	Bile acids, alcohols and derivatives	28059.1	26560.9	39327.6	27610.4	33421.2	37596	35955.1	35149	22660.9	18201	26310.3	16942.9	9533.06	20382.5	25434.7	18017	26415.3	25669.8	31573.4	26403.4	30957.8	35537.8	14309.9	37793.7	31721.3	19529.5	16383	18132.7	45273.5	18768.6	20454.2	20558.9	20769.4	20636.8	15736.8	16237.1	15232.5	42079.4	12982.6
M400T60	400.37649	60.0770	Demissidine	[M+H]+	0.924949313948859			Lipids and lipid-like molecules	Steroids and steroid derivatives	Steroidal alkaloids	14948.9	14843.4	14580.7	15323.3	11527	14346.8	13179.8	13619.4	19833.5	11931.8	14269.7	19845.2	13991.6	15395	12669.2	14229.5	12621.9	10326	12146.5	12943.6	17068.9	12621.8	13787.9	14821.6	13174.4	14096.3	11388.9	11011.8	13291.3	15312	16109.5	16792.8	14925.7	14700.3	12584.4	11649.7	10041.6	16497	14760
M146T365_2	146.11701	365.3100	Deoxycarnitine	[M+H]+	0.947658031241981	HMDB0006831		Lipids and lipid-like molecules	Fatty Acyls	Fatty acids and conjugates	2.1984e+06	764566	1.78064e+06	2.07465e+06	806223	1.92163e+06	3.66142e+06	2.4481e+06	634434	1.58631e+06	1.86659e+06	597579	167146	209619	109606	154621	296175	109399	2.23715e+06	843632	2.54301e+06	513290	152645	235297	237956	166586	279051	260664	112694	127557	113911	121092	116159	94159.5	82405.5	90613.5	104227	88673	89876.1
M391T121	391.25873	121.3690	Deoxycholic acid	[M-H]-	0.802127953437105	HMDB0000626	C04483	Lipids and lipid-like molecules	Steroids and steroid derivatives	Bile acids, alcohols and derivatives	11690.2	12327.6	20502.1	8765.57	1775.6	14230.2	11201.7	2143.19	3997.23	11593	5653.45	11893.7	5922.59	9263.47	15129.6	11281.9	12206.2	6905.94	12645.8	9590.67	14276.8	10476.1	15045.9	13582.6	5363.26	12938.2	12958.9	18364.2	27754	16389.3	21523	25726.5	18445.2	20548.2	18290.3	12899.1	31730.9	27354.6	18362
M465T29	465.33692	28.5570	Deoxycholic acid methyl ester	[M+CH3COOH-H]-	0.994834406186976			Lipids and lipid-like molecules	Steroids and steroid derivatives	Bile acids, alcohols and derivatives	136187	103442	94707.3	75220.8	92526.1	102774	178069	110441	73932.8	114462	60249.4	115892	115296	144039	88567.7	118726	112957	76730.7	203203	111978	109268	160569	95510.7	111157	141141	118137	88396.6	76977.6	21836.9	41415.9	37312.5	102227	86684.1	116914	33180	52724.9	32169.8	26803.2	97070.8
M355T128	355.24388	127.9660	Deoxycorticosterone acetate	[M+H-H2O]+	0.97816400066675		C14554	Lipids and lipid-like molecules	Steroids and steroid derivatives	Pregnane steroids	196790	124085	157515	125539	195240	155689	116443	115142	173937	199304	142930	114823	121191	296197	265883	149342	201216	140884	285614	324417	258532	281187	357260	247901	110514	257477	328960	142519	223864	215754	290812	262330	201648	257288	210607	242428	247267	185076	197303
M404T278	404.24052	278.0630	D-erythro-sphinganine-1-phosphate	[M+Na]+	0.802220367355543	HMDB0001383	C01120	Lipids and lipid-like molecules	Sphingolipids	Phosphosphingolipids	4079.98	7701.54	3957.17	5601.9	8230.62	6227.91	5707.59	5852.37	6462.55	4591.55	4332.08	6022.15	5362.25	2953.45	5948.83	6615.67	3959.04	4044.56	3788.8	5277.46	5090.12	6193.72	6034.08	3148.96	6345.32	6632.81	3333.25	6323.79	5875.28	8634.81	6985.36	7205.19	5720.44	2594.05	4401.08	6778.1	8013.31	5834.97	5236.9
M362T121	362.23930	120.6910	D-erythro-sphingosine-1-phosphate	[M+H-H2O]+	0.998437799312209	HMDB0000277	C06124	Lipids and lipid-like molecules	Sphingolipids	Phosphosphingolipids	29938.5	31262.6	34435.6	50035.1	45383	57741.2	49332.3	64294	47031.3	74299.4	63368	29439.4	57726.3	78043.9	36779.9	74754.4	89120.7	39945.4	302574	29101.4	42130.8	45965.2	35006.1	39645.7	27462.5	29765.7	36135.1	40767.3	28307.8	33679.1	27049.6	43189.6	48955.5	19990.6	33384.1	57045.6	57154.3	58795.7	51471.1
M293T151	293.21024	151.2550	Desogestrel	[M+H-H2O]+	0.703399678397129	HMDB0014449	C07629	Lipids and lipid-like molecules	Steroids and steroid derivatives	Estrane steroids	708793	752913	777180	804954	759434	824131	841256	1.37163e+06	987381	938201	790664	791067	699996	652479	684848	780157	711699	1.04734e+06	677019	679666	571130	768524	603143	580776	1.37788e+06	668299	574054	830298	612991	620867	635553	904413	797987	594173	704759	747216	668720	667962	862739
M215T55	215.16319	54.5150	Dethiobiotin	[M+H]+	0.707037242983499	HMDB0003581	C01909	Lipids and lipid-like molecules	Fatty Acyls	Fatty acids and conjugates	23860.5	16265.6	15795.4	20253	24181.5	9525.73	11366.4	19047.3	10234.3	27112.4	4783.88	19344.5	9175.33	20924.5	22095.2	19012.5	15341.9	25216	18742.6	21042.9	10404	22115.5	13667	7586.01	12830.8	26742	22416.2	11864.6	23584.6	38022.3	24437.9	33222.4	42218	29956.2	21683.2	18754.4	29424.3	29479.6	27980.8
M415T212	415.20399	212.4590	Dfplnnh	[M+Na]+	0.871808211970078	HMDB0015364	C15643	Lipids and lipid-like molecules	Steroids and steroid derivatives	Hydroxysteroids	18284	14303.8	14318.6	4077.57	21625.7	18053.8	17399.7	20386.8	19288.9	14946.5	14652.1	19645.9	20201	22984.5	12093.1	19904.4	15896.7	18736.9	19459.4	18600.1	14238.2	19528.7	20270.9	18918.9	19075.4	20284.4	17341	15100	22838.3	27543.7	16057.3	20982.2	5279.63	20617.3	21626.2	25596.9	18296.1	21185.5	22175.3
M389T379	389.17769	379.4800	Diacetoxyscirpenol	[M+Na]+	0.888699431075036		C09662	Lipids and lipid-like molecules	Prenol lipids	Sesquiterpenoids	9045.26	4877.99	6836.81	11683.4	5466.35	8062.43	8336.23	11860.9	14101.8	13625.9	9383.31	13165.9	10173.2	12554.8	6740.18	7887.16	10912	9776.74	7261.72	7508.23	5237.25	9284.61	11369.6	9329.12	12705.2	11122.8	8823.56	11974.4	20763.4	26280.9	20269.5	21966.9	24344.7	14776.4	14563.4	14751.8	17175.1	13146	13806.4
M613T33	613.48047	32.8210	Dilinolenin (9c,12c,15c)	[M+H]+	0.976345450340771			Lipids and lipid-like molecules	Fatty Acyls	Lineolic acids and derivatives	52597.6	32241.1	61168.2	58594.3	36825.7	51938.3	33331.8	43499.8	58773.9	61489.4	33046.1	45483	34507.1	42731.7	41346.2	43840.2	43028.6	28105	35997.7	36231.8	31058.4	61201.7	45675.6	35793.7	37307.7	45522.8	29933.2	34290.8	75794.5	63345.3	55761.4	73774.8	58991.6	78167.2	60638.7	63534.3	96693.1	52240.9	46015.3
M111T280	111.04318	280.4890	Dimethyl adipate	[M+H-C2H8O2]+	0.909489744843371	HMDB0041606	C14570	Lipids and lipid-like molecules	Fatty Acyls	Fatty acid esters	3134.5	2614.45	2527.64	2435.9	3157.41	3220.79	5085.63	2560.86	2445.26	3562.52	3009.03	2891.58	2835.59	2873.76	3186.33	3215.9	2880.63	3069.92	4178.1	2707.9	3416.52	3439.74	2105.2	2448.98	2748.01	3771.03	2987.33	2583.03	123864	208683	199156	183197	214566	177872	165456	200972	186552	169234	161828
M247T36_1	247.16865	35.9630	Dinor-12-oxophytodienoic acid	[M+H-H2O]+	0.779102054909937			Lipids and lipid-like molecules	Fatty Acyls	Eicosanoids	134692	117831	114641	139792	117839	115417	129306	108987	147806	101212	98527.2	120265	120294	112165	107136	126701	111599	116179	121182	119697	111894	111215	132591	113628	111903	129741	108565	115662	116859	123915	102791	117026	124629	119160	409493	125876	116856	106618	117352
M808T430	808.33252	429.9245	Docetaxel	[M+H]+	0.924856188105043	HMDB0015378	C11231	Lipids and lipid-like molecules	Prenol lipids	Diterpenoids	2145.52	3532.16	3278.99	3426.52	3784.45	2800.98	2988.27	2651.28	2752.4	2773.58	2068.04	2966.34	2279.2	2534.27	2161.06	4486.04	2624.54	1838.62	3614.83	3117.82	2103.56	4767.45	3183.39	4454.35	2715.93	1398.52	2734.07	2828.11	1918.49	2289.9	2278.82	2261.51	2512.37	1886.82	1982.67	2060.73	2334.83	1891.82	1872.05
M335T34_3	335.29267	33.5950	Docosatrienoic acid	[M+H]+	0.912445816285475	HMDB0002823		Lipids and lipid-like molecules	Fatty Acyls	Fatty acids and conjugates	85265.8	116918	149232	112471	134407	135292	141701	174560	162206	153325	117009	161384	103110	174065	138328	111148	146593	114725	167232	185448	184657	197122	176951	150230	137008	179869	191391	117690	18363.2	101944	1082.4	29145.1	5702.88	18610.8	96898.3	96783	117439	12513.7	100826
M229T189	229.14260	189.4190	Dodecanedioic acid	[M-H]-	0.781571291362037	HMDB0000623	C02678	Lipids and lipid-like molecules	Fatty Acyls	Fatty acids and conjugates	300414	337205	262324	377062	307193	244538	246365	311790	381576	274113	247829	289801	204811	228583	168915	319442	269833	320041	171637	196870	208566	274203	29085	142495	291845	223234	113548	226414	246290	367859	259335	237930	355187	316881	217354	292764	324753	343118	253964
M199T24	199.17517	23.7050	Dodecanoic acid	(M-H)-	0.7256	HMDB0000638	C02679	Lipids and lipid-like molecules	Fatty Acyls	Fatty acids and conjugates	12084.9	15894.4	13268.7	12952.6	11799.8	17745.3	17526.7	6453.07	14715.2	12493.1	11265.1	14606.7	12563.4	12760	11872.3	12971.4	32914.6	28421.6	32598.8	13339.4	14170.9	31421.8	14246	9571.24	16009.7	12649.2	13228.1	14914.3	7013.94	16035.6	17302.8	19317.4	12893.9	16574.9	27038.2	17510.2	13503.5	15304.4	18791.3
M367T127	367.20726	127.3050	Drospirenone	[M+H]+	0.989513604773906	HMDB0015467		Lipids and lipid-like molecules	Steroids and steroid derivatives	Steroid lactones	161949	146185	140875	178807	164400	158560	179799	143368	241797	194569	169313	155665	173120	152871	226204	180055	124887	135910	184560	186615	149531	148584	170622	179392	130558	172993	173806	169257	162841	151301	101880	133695	195964	124709	82884.6	109697	134360	106801	76272.2
M161T298	161.04404	297.7420	D-turanose	[M-H-C6H12O6]-	0.847656437748862	HMDB0011740	C19636	Lipids and lipid-like molecules	Fatty Acyls	Fatty acyl glycosides	37079.2	47035.1	46260.4	46763.9	48612.6	36537.7	47921.4	51176.4	27353.6	59909.3	46658.1	56501.5	45324.6	58950.9	37824.1	41875.5	67592	43675.7	28198.7	68279.3	35863.2	76678.6	52822.9	54471.4	51495.4	69769.9	922.378	55286.5	76662.4	98008.9	95045.4	84779	119797	80183.7	83086.4	99346.5	85831	71653.8	77418.8
M529T429	529.24786	428.5755	Dutasteride	[M+H]+	0.837137286595818			Lipids and lipid-like molecules	Steroids and steroid derivatives	Androstane steroids	2679.94	3504.86	12409.3	3410.96	2339.73	2592.77	2111.9	4269.33	991.039	11735.8	4870.93	10069.1	3625.99	5338.43	7364.02	2687.72	2789.2	3315.41	4063.8	1859.05	4127.95	12448.1	4574.61	2058.9	1530.39	2754.51	6396.89	7902.75	5663.87	2602.56	3994.95	6969.71	3839.93	1586.44	3936.71	2602.61	4145.8	4328	4536.99
M471T241	471.32791	241.1240	Echinocystic acid	[M-H]-	0.920938658483846		C08942	Lipids and lipid-like molecules	Prenol lipids	Triterpenoids	8739.77	6719.42	13622.7	8802.44	9645.41	11333.6	8601.59	8710.57	7123.27	17142.1	8850.22	16450	8177.65	7860.54	7988.68	8459.97	7767.32	14655.4	7654.32	17818.8	7974.34	10098.9	9192.15	9200.78	8916.8	9856.08	14375.2	11230	8109.86	6037.03	3731.67	3588.79	3845.82	6858.75	2874.37	4474.98	2242.1	4251.67	5725.2
M309T35	309.27723	35.4525	Eicosenoic acid	[M-H]-	0.97120760452051		C16526	Lipids and lipid-like molecules	Fatty Acyls	Fatty acids and conjugates	598474	434825	494643	565932	469120	617943	619170	570330	469876	884496	615594	618017	434965	522355	659473	504137	753021	565055	442746	479379	612057	502732	534559	511490	492438	661627	575383	689404	352148	338680	422939	503612	300403	329244	369536	526368	354820	281911	791735
M275T150	275.19988	149.6570	Empenthrin	[M+H]+	0.845088856973653		C18524	Lipids and lipid-like molecules	Prenol lipids	Monoterpenoids	667262	967056	654356	679128	1.19328e+06	662880	1.05992e+06	716195	746329	640409	1.02311e+06	742140	1.01419e+06	520798	529012	687034	600448	610454	542262	758310	403971	609920	499071	738357	1.21779e+06	634768	395783	681234	721713	647222	577758	663298	633537	683855	664027	1.65197e+06	693095	643248	1.35018e+06
M487T350	487.13212	349.8340	Enhydrin	[M+Na]+	0.806915030675795		C09405	Lipids and lipid-like molecules	Prenol lipids	Terpene lactones	3645.44	4029.86	3996.85	4144.52	4168.25	3799.74	3821.48	3946.59	2405.64	3987.21	4172.86	4811.81	3708.74	4130.33	3547.11	3824.52	4899.18	3480.43	4917.81	5004.09	3493.06	2695.66	5973.46	4310.52	4662.6	4792.85	5232.67	2453.12	20246.2	14038.1	13345.5	20839.9	10873.3	12499.7	13709.8	14129.3	13982.3	13219.6	13364.1
M338T34_2	338.34091	34.3635	Erucamide	[M+H]+	0.976975525395974			Lipids and lipid-like molecules	Fatty Acyls	Fatty amides	551751	1.68245e+06	771347	561943	935335	535934	291957	536273	815178	1.13893e+06	676078	321351	773574	695704	1.04185e+06	487947	581513	409612	879290	503966	399847	770953	551960	1.52593e+06	748294	368164	409839	1.22938e+06	1.01148e+06	953603	335463	859598	700689	353467	1.30154e+06	821884	697404	771246	717327
M443T207	443.38225	207.2740	Erythrodiol	[M+H]+	0.803190975685233		C20945	Lipids and lipid-like molecules	Prenol lipids	Triterpenoids	3743.15	3088.71	3853.76	2720.85	4103.07	3175.81	4664.52	4398.83	2535.97	3642.04	3401.12	3290	2178.05	3106.11	2548.44	3231.67	3558.93	3139.54	2260.69	3843.07	5364.24	2092.39	3119.88	3541.73	3519.03	2813.31	3134.13	3452.12	3221.26	4161.52	4385.9	3191.68	2796.09	3466.39	3062.48	3015.67	2605.62	3446.17	2767.31
M566T182	566.42552	182.4510	Eschscholtzxanthin	[M]+	0.748034161056558		C08593	Lipids and lipid-like molecules	Prenol lipids	Tetraterpenoids	18010.1	24023.9	30607.4	16703.1	29023.9	26127.8	18245	29890.4	12377.5	22789.8	34801.7	14067.4	35912	48390.6	25734.1	35009.8	47824.2	25983.8	206199	24113.9	23624.7	27121.4	17808	17312.8	21351.8	14306.5	20498.1	17791	18664.3	17749.2	17099	23814.5	26605.9	14644.9	27615.2	35303.8	32657.4	35288.5	29740.8
M447T278	447.21986	278.4760	Estriol 16alpha-(beta-d-glucuronide)	[M+H-H2O]+	0.943904145498399	HMDB0006766	C05504	Lipids and lipid-like molecules	Steroids and steroid derivatives	Steroidal glycosides	8026.7	8944.13	9335.41	8555.26	9857.8	12213.3	13479.1	11948	9917.86	9982.12	9215.93	9139.85	8070.24	9373.75	12959.1	5740.54	8916.52	5331.73	13629	10257	5805.95	10164.3	8461.73	9629.11	10351.8	8425.15	9960.51	10632.6	9372.39	10823.4	9792.69	10187	11721.2	8372.75	7752.07	6109.18	10161.3	9723.27	6734.99
M455T158	455.20830	157.9410	Ethynylestradiol 17-.beta.-d-glucuronide	[M+H-H2O]+	0.735737948494862			Lipids and lipid-like molecules	Steroids and steroid derivatives	Steroidal glycosides	23886.6	17809.7	27318	25533.7	31794.8	21040.6	18389.4	26354.9	21830.4	26221.2	27161.3	17927.2	24487.8	26050.9	19567.1	19872.1	15968.3	24939.7	26069.5	29082.8	12816.2	29426.8	23848.1	17509.9	22454.4	21658.8	21395.9	34252.1	19235.1	21701	15093.6	18832.2	6785.41	15073.6	17962.3	4898.9	20147	16601.3	15985.2
M95T128	95.08452	127.7990	Exo-norborneol	[M+H-H2O]+	0.936725045814428			Lipids and lipid-like molecules	Prenol lipids	Monoterpenoids	38494.9	37616.8	42577.1	48572.4	56542.5	38504.5	44341.9	36463.3	48638.4	36012.9	44007	45116.5	37260.7	38543.7	119080	46572.9	35142.1	51723.5	38148.3	45181	33328.8	52001.8	45426.3	53834.3	52445.1	45197.9	189847	41068.7	72008.1	61007.8	52504.3	71070.1	61804.1	53643.3	53166.8	49727	59469.3	119717	40989.6
M329T112	329.23117	111.7780	Fa 18:1+3o	[M-H]-	0.933478956555368			Lipids and lipid-like molecules	Fatty Acyls	Fatty acids and conjugates	2.62564e+06	2.82559e+06	3.3599e+06	3.32197e+06	885565	4.02292e+06	3.16488e+06	3.57499e+06	3.32985e+06	2.64267e+06	1.80278e+06	2.32832e+06	4.36144e+06	2.41666e+06	1.27502e+06	3.37959e+06	5.32021e+06	2.86605e+06	2.05887e+06	3.0806e+06	2.45333e+06	3.69471e+06	1.72476e+06	2.19873e+06	3.59059e+06	3.50761e+06	746433	4.82897e+06	2.94601e+06	4.02346e+06	247585	1.96951e+06	3.6878e+06	6.42962e+06	4.37119e+06	4.86855e+06	3.24016e+06	2.40768e+06	569670
M311T103	311.22004	103.2840	Fa 18:2+2o	[M-H]-	0.819400055772113			Lipids and lipid-like molecules	Fatty Acyls	Lineolic acids and derivatives	551662	761507	585171	745207	578618	669243	600603	763404	453687	737523	477687	622744	717733	359467	630000	500178	513634	486336	564761	539399	503809	614715	575043	533602	634197	544318	439333	837064	843733	1.04697e+06	876033	658364	1.09917e+06	336560	1.08281e+06	1.33161e+06	981868	1.75595e+06	1.13815e+06
M325T107	325.19903	107.0925	Fa 18:3+3o	[M-H]-	0.849673596124015			Lipids and lipid-like molecules	Fatty Acyls	Lineolic acids and derivatives	448843	449809	1.17589e+06	490825	552006	485690	261252	1.50963e+06	322315	479366	383053	363631	1.51011e+06	566724	439986	327875	516825	251480	641961	1.30925e+06	511783	613839	465074	578628	502628	524409	404066	1.811e+06	1.25624e+06	558078	1.22999e+06	611157	595509	368287	586943	433764	587912	108681	2.24256e+06
M559T36	559.46842	36.3675	Fahfa 36:3	[M-H]-	0.911445913876162			Lipids and lipid-like molecules	Fatty Acyls	Fatty acids and conjugates	98420.6	77516.7	85208.7	89176.7	69100.6	89779.7	75627.2	65817.2	69263.5	94581	74350.3	76223.5	48778	72514.8	59385.2	57652.6	72378.7	57393.1	54955.3	81616.8	71960	63028.8	64902.1	47987.1	63567.6	71786.8	55861.5	83657.2	36924.2	47738.8	46507.7	43670.7	43749.3	37683.2	29864	42117.6	41911.8	37548.6	52269.2
M381T374	381.09953	374.0830	Farnesyl pyrophosphate	[M-H]-	0.735125401109446	HMDB0000961	C00448	Lipids and lipid-like molecules	Prenol lipids	Sesquiterpenoids	5667.63	6163.85	4062.68	7710.82	4377.09	5913.89	6409.94	7080.89	3401.45	8971.36	6025.05	6936.89	6452.81	7396.67	2862.43	7672.58	6458.69	6066.18	5437.91	2977.72	5080.68	4656.49	5782.3	7029.93	6041.08	6454.45	5771.75	5607.9	2828.77	11873.1	4287.54	8617.14	10015.5	1421.45	3987.08	7703.09	8349.76	1747.42	6276.3
M372T205	372.27286	205.3370	Finasteride 2-(2-methylpropanol)amide	[M+H-NH3]+	0.912321768415924			Lipids and lipid-like molecules	Steroids and steroid derivatives	Androstane steroids	12594.6	12510.8	18704.9	16134.2	17080.7	14673.8	13272.3	18755.4	16985.3	17311.9	16147.7	15366.5	14145.8	14878.6	12598	12704.6	11912.4	15071.6	8708.43	5812.25	14189.4	9074.73	8800.43	17233.3	15764.8	15375.1	11649.7	15462.5	13781.7	27282.1	13807.1	14100.2	13086.9	8261.08	12245.9	12825	15119.8	16417.4	13074.4
M423T41	423.23822	40.6070	Fludrocortisone	[M+H]+	0.726577242862147		C07004	Lipids and lipid-like molecules	Steroids and steroid derivatives	Pregnane steroids	22130.8	29366.2	39608.1	31575.7	41333.7	33450.9	32575.7	9536.06	42238.6	52063.8	29909.2	35416.1	14918	38476.5	48346.9	46263.2	19218.6	49248.6	41449.7	42973.1	10199	39168	47700.4	32019.6	31175.1	10137.7	44002.3	6070.2	23803	10068.8	20444.4	44882.2	32385.8	55380.7	9600.46	52589.9	33509.8	36046.1	45297.7
M409T39_2	409.21926	39.2810	Forskolin	[M-H]-	0.93091147730636		C09076	Lipids and lipid-like molecules	Prenol lipids	Triterpenoids	159153	129397	98487.1	111333	146595	83586.2	91792.6	159274	130485	137133	144554	92623.6	159234	91159.7	92263.2	126837	193741	116217	95956.6	133032	113913	137517	147794	101177	93885.6	117604	151698	239195	105547	104878	97602.1	107570	106665	92548.8	136292	155132	187065	103334	215445
M395T70	395.36543	70.1605	Fucosterol	[M+H-H2O]+	0.767807031754303		C08817	Lipids and lipid-like molecules	Steroids and steroid derivatives	Stigmastanes and derivatives	20391.8	24426.6	22018.6	26998.3	46101.3	24776.2	21465	23367.3	26999.8	23601.1	24031.4	23019.3	22181.9	22796.5	25347.1	23905.8	23903.1	37417.8	39540	21241.3	34449.2	21533.8	41112.4	47036.9	22419.3	20752.6	25548.9	27238.2	37943.5	41083	31141.7	73991.8	43979.7	30738.7	39750.6	38006.4	47002.8	40850.5	74462.6
M539T490	539.31376	490.2935	Fusidic acid	[M+Na]+	0.918829358927204	HMDB0015570	C06694	Lipids and lipid-like molecules	Steroids and steroid derivatives	Steroid esters	10999	7563.01	7364.78	8428.1	7973.05	7311.99	8706.89	7986.38	15516.2	4502.02	9016.19	12023	8016.75	8172.38	9862.17	4323.66	4605.27	3867.45	4885.24	5338.65	5567.54	4166.83	5270.92	5118.97	5029.79	5993.3	11143.5	2138.58	5741.66	5598.46	5298.82	5621.86	3316.76	3662.78	5739.25	3169.69	5893.08	3809.2	2063.68
M573T314_2	573.17921	313.9410	Genipin-gentiobioside	[M+Na]+	0.808685019628894		C16965	Lipids and lipid-like molecules	Prenol lipids	Terpene glycosides	5224.53	5495.76	4795.02	5065.2	5044.16	3654.77	5069.54	2114.93	2858.87	5423.18	4579.5	5613.42	4748.25	2047.73	5131.97	5419.41	5235	5515.6	2100.61	5262.4	4096.91	3086.44	6018.07	5555.03	5506.7	5354.96	3136.83	4687.55	5227.96	5589.07	5302.17	4619.43	5640.95	5870.95	4560.97	4952.32	5466.39	5072.85	4619.45
M411T127	411.10445	127.0070	Geniposide	[M+Na]+	0.733830451444272		C09781	Lipids and lipid-like molecules	Prenol lipids	Terpene glycosides	11689.2	6957.17	14780.1	13533.7	14728.8	3172.51	10910.3	26270.9	17174.8	16063	18177	24621.3	12617.9	33134.7	11207.7	12903.8	35855.7	13254.5	6899.48	34391.2	8052.26	43902.5	47457.7	43379.1	14432.7	40536.6	26472.6	20781.7	10687.8	12982.2	11480.5	15772.4	12394.5	10690.6	12968.8	12630.7	12781.9	11725.7	9818.64
M752T491	752.39746	490.6410	Germinaline	[M+H]+	0.771853871305789			Lipids and lipid-like molecules	Steroids and steroid derivatives	Steroidal alkaloids	1857.1	1803.34	1499.01	1779.01	1951.38	1466.49	2221.54	1823.72	1756.56	1811.14	1833.87	1732.92	1802.7	1781.89	1602.51	1416.51	1916.34	1396.63	1788.2	1644.77	1422.58	1643.07	1973.45	1611.94	1790.41	1315.74	1764.92	1419.17	2236.03	2308.32	3788.71	1531.53	1804.08	1711.04	2985.63	1407.76	2218.08	1397.53	1885.51
M431T199	431.12992	199.1880	Ginkgolide a	[M+Na]+	0.868451376096156		C07601	Lipids and lipid-like molecules	Prenol lipids	Terpene lactones	26293.1	14343.2	14688.9	13720.6	27127.2	27635.2	40872.1	13902	13513	14151.9	6317.95	8040.41	17812.3	5939.04	17109.9	9468.41	6978.07	15780.3	23307.8	7138.59	9133.94	9276.81	7775.22	6860.84	30129.8	6156	3829.36	13489.5	10297.6	8363.61	8102.72	9117.84	10757.5	8612.35	9286.02	9422.49	13757.6	7173.78	8485.61
M441T374	441.14901	374.1270	Ginkgolide c	[M+H]+	0.92692623593236			Lipids and lipid-like molecules	Prenol lipids	Terpene lactones	7754.43	7009.45	6752.56	8641.47	7247.15	4835.87	7315.17	8529.71	8331.36	8797.9	8831.67	7413.11	6494.6	8531.67	7786.55	8318.31	7966.4	9987.89	8771.39	11548.2	5512.66	7575.57	3830.28	8571.23	7704.66	8873.19	8499.3	8959.35	9216.41	13080.3	7244.62	7342.85	12294.2	5214.72	7912.26	8942.97	9281.32	7023.57	6971.41
M765T90	765.47845	90.3810	Ginsenoside rg5	[M-H]-	0.996995282124967			Lipids and lipid-like molecules	Prenol lipids	Triterpenoids	17695.4	14364	13167.4	17495.4	20674.4	13068.9	14924.9	30177.5	19206.1	13587.9	20380.5	14191.8	15847.7	19760.3	13439.8	18476.9	16883.7	15563	20071.1	14918.8	11648.1	11068.1	25764.3	14559.8	33485.7	28064.6	9333.81	22360.6	52798.6	13220.9	26219.7	20909.3	46007.8	35630.2	25798.2	18451.3	25291.7	25641.3	28338.2
M467T137	467.33319	137.3060	Glabrolide	[M-H]-	0.798076833664648			Lipids and lipid-like molecules	Prenol lipids	Triterpenoids	27972	25125.5	30329.9	31401.3	17295.5	30086.4	29406.5	29941.5	12790.5	29231.9	8858.91	27066.3	23989.5	26791.9	19827	17177.5	28857.1	23868.2	28907.1	30790.7	23857	33431.3	36091.8	24730.1	19183.9	31129.1	20356.6	29672.5	108818	51082.9	50673	37110.6	54521.2	65192.8	31582.4	27776.7	39263	52088.6	75049.8
M493T113	493.34697	112.7800	Glycerol tricaprylate	[M+Na]+	0.837414361559129	HMDB0011187	C13044	Lipids and lipid-like molecules	Glycerolipids	Triradylcglycerols	8552.68	7722.05	3372.02	8772.49	9587.56	3155.12	8225.78	8444.03	4468.74	8047.66	7603.09	8371.43	2736.76	3290.57	7640.73	8382.66	7586.1	9098.65	7139.44	1688.11	8401.03	9307.02	5760.93	9315.72	8783.64	3512.08	8916.85	8636.03	8258.13	5032.32	7979.19	4647.69	5171.61	7564.2	3841.08	5187.71	4958.39	6688.56	7458.84
M104T266	104.10702	266.1775	Glycerophosphocholine	[M+H-C3H7O5P]+	0.91839122217115	HMDB0000086	C00670	Lipids and lipid-like molecules	Glycerophospholipids	Glycerophosphocholines	7.46825e+06	8.93508e+06	7.52343e+06	7.50447e+06	7.94298e+06	5.77648e+06	4.22375e+06	1.13552e+07	8.5593e+06	8.36478e+06	9.40882e+06	9.09951e+06	6.4323e+06	1.03911e+07	5.13434e+06	8.52378e+06	9.69423e+06	9.32235e+06	9.17924e+06	2.3778e+07	1.02394e+07	2.81775e+07	2.39322e+07	1.60164e+07	8.32546e+06	3.02678e+07	1.09776e+07	1.63375e+07	2.18163e+07	2.44845e+07	3.33153e+07	2.28343e+07	2.3487e+07	3.43418e+07	3.24839e+07	2.2567e+07	2.18535e+07	2.14772e+07	3.11296e+07
M488T297	488.28034	297.3735	Glycocholate	[M+Na]+	0.859194437326081	HMDB0000138	C01921	Lipids and lipid-like molecules	Steroids and steroid derivatives	Bile acids, alcohols and derivatives	6270.79	4042.06	20935.3	13018.3	13107.1	20358.1	11368	12579.5	34425.5	5793.69	12819.7	29945	9466.91	12479.5	8176.63	8039.57	14307.1	8295.42	3377.51	26953	32000.8	45879.6	23915	25702.1	12845	23872.6	17508.6	12824.4	5082.4	4284.49	10685.4	8881.42	9666.88	8674.62	6017.55	7390.87	5975.76	6521.81	2189.94
M448T303_2	448.30407	303.4760	Glycocholic acid	[M+H-H2O]+	0.969219851919506	HMDB0000138	C01921	Lipids and lipid-like molecules	Steroids and steroid derivatives	Bile acids, alcohols and derivatives	18337.8	15752.7	21009.4	22240.2	18237.7	17459.1	20898.5	22720.1	14502.3	21617.9	20761.9	12654	17065.4	16906.9	15982.3	17744.7	18957.2	16325.2	14015.5	14978.6	16004.7	14787.1	14831.6	16545.9	20916.9	16066.7	14016.6	21625.1	11297.8	18802.7	10642.8	11737.1	15576.9	11143.6	11188.9	13638.5	12964	10062.1	12483
M501T399_2	501.17866	398.9990	Gossypol	[M+H-H2O]+	0.952837463658128	HMDB0040723	C07667	Lipids and lipid-like molecules	Prenol lipids	Sesquiterpenoids	5599.4	5051.02	5522.91	4777.37	5799.73	5015	5253.13	5494.27	6225.91	4145.75	5454.57	5737.26	5389.19	5828.25	6022.12	5261.9	5522.15	4280.33	5975.47	5310	4462.52	4685.03	5964.5	4685.56	5740.56	4981.89	5532.64	3368.39	5802.14	6064.06	6581.95	6140.91	6148.68	5867.98	3559.05	6457.12	6532.75	5514.61	2333.18
M517T358	517.17113	357.9385	Harpagoside	[M+Na]+	0.943364821762276		C09783	Lipids and lipid-like molecules	Prenol lipids	Terpene glycosides	16914.1	14346.1	14442	14515.7	14462.5	13640.1	13943.9	14235.4	15868.9	13396.6	13990.3	14736.1	14105.9	14016.5	14372.9	12464.1	13953.4	13439.2	14169	13793.1	13028.5	13833.2	17111.3	14044.1	15147.9	14297.3	14108.5	13045.2	14206.9	14416.1	14661.9	15746.3	14292.1	14595.1	14494.8	13884.6	15185.4	14303.9	14844.5
M325T38_2	325.30801	37.9540	Heneicosanoic acid	[M-H]-	0.845516172580971	HMDB0002345		Lipids and lipid-like molecules	Fatty Acyls	Fatty acids and conjugates	91960.8	75511.7	68716.8	85869.3	110875	117654	92843.8	101195	80967.5	132052	99324.1	93004	77306.5	66053.2	77405.6	69844.7	81442.5	86974.9	87216.4	70643.6	70615.5	51452.4	91576.9	69849.5	40707.1	92451.4	76747.2	102261	122839	133594	40551.4	37216.4	26932.9	32509.8	22533.3	35506.5	62097	33136.8	70418.2
M269T18	269.24746	18.2310	Heptadecanoic acid	[M-H]-	0.909793199867932	HMDB0002259		Lipids and lipid-like molecules	Fatty Acyls	Fatty acids and conjugates	1049.15	1538.86	4718.39	3736.27	3439.11	4323.17	5219.04	3556.64	2991.1	3395.38	4397.47	3033.4	3684.72	3157.84	4455.89	2744.7	3848.81	3822.98	3920.35	3179.44	4338.98	3127.38	3338.1	3007.97	4301.02	3587.55	3172.17	2716.51	2809.7	5314.82	3642.09	7005.66	2974.96	2541.61	2525.76	3727.09	2791.66	3102.11	3695.59
M251T56	251.19897	55.9050	Hexadecanedioic acid	[M+H-2H2O]+	0.746160187080435	HMDB0000672	C19615	Lipids and lipid-like molecules	Fatty Acyls	Fatty acids and conjugates	461767	387971	331036	421094	325956	362182	559764	601096	360825	323337	498801	462561	339188	280385	344540	488466	348035	341522	299459	321729	259634	314720	397192	333103	511683	370186	40603.7	398015	295679	341724	57433.2	83936.5	320248	58179.9	281146	319419	43823	283865	275204
M323T33_2	323.25673	32.7290	Hexadecanedioic acid, 3,3,14,14-tetramethyl-	[M-H-H2O]-	0.986146336174052			Lipids and lipid-like molecules	Fatty Acyls	Fatty acids and conjugates	972508	1.04855e+06	868908	991932	959228	979596	1.24155e+06	1.0034e+06	1.21909e+06	2.42658e+06	1.31312e+06	1.01939e+06	1.00415e+06	1.04775e+06	1.0817e+06	1.03025e+06	1.07968e+06	821290	899287	981437	1.04581e+06	911890	895939	1.0274e+06	945585	1.15268e+06	1.03095e+06	1.18152e+06	1.11273e+06	756550	922889	985710	1.00232e+06	1.02971e+06	915689	1.08234e+06	999742	1.01486e+06	1.28034e+06
M532T221	532.38100	220.8440	Hexanamide, n-[(1s,2r)-2-hydroxy-1-(hydroxymethyl)heptadecyl]-6-[(7-nitro-2,1,3-benzoxadiazol-4-yl)amino]-	[M+H-NO2]+	0.791095361308624			Lipids and lipid-like molecules	Sphingolipids	Ceramides	3719.96	3900.34	3911.3	3861.74	5378.88	5353.42	3613.78	2416.62	3010.93	3149.31	2262.84	3661.03	2198.31	4600.07	4206.44	2824.18	3879.73	5088.3	3392.85	2275.18	4080.46	4433.23	3343.45	3560.84	3019	3821.03	4295.08	3449.97	4155.26	3689.09	2464.7	3116.2	2477.05	4695.36	3531.2	4339.91	3095.99	2284.47	2993.43
M260T207	260.18458	206.7090	Hexanoyl-l-carnitine	[M+H]+	0.902123905258948	HMDB0000756		Lipids and lipid-like molecules	Fatty Acyls	Fatty acid esters	11505.5	12073.9	10428.3	11600	11715.8	9434.3	13334.5	13735.7	15991.8	12056	10325.3	11080.6	10613.9	10552.4	4667.72	12507.9	11845.7	11068.9	10725.2	13336.4	15736.3	13974	11571.4	12106.1	11899.9	10054.8	10696.1	11844.3	20368.8	16453.7	12930.7	14827.3	15215.7	13418.1	13638	14775.2	14745.3	13785.3	12073.7
M552T291	552.32840	291.1700	Histidine conjugated chenodeoxycholic acid	[M+Na]+	0.793963873403308			Lipids and lipid-like molecules	Steroids and steroid derivatives	Bile acids, alcohols and derivatives	5558.97	4157.45	5673.09	8609.88	5635.11	4837.58	5130.52	6621.49	2997.84	5389.7	6542.43	2217.21	4002.84	3443.38	3290.92	7528.08	4439.75	2107.71	4048.28	3718.56	6038.46	6153.6	3950.72	4388.68	6315.62	2943.11	2576.48	5973.52	5133.64	6026.42	3011.48	2494.11	3495.79	3439.44	2273.57	2766.26	9170.79	2946.55	3398.51
M133T158	133.06382	157.5320	Hydrocinnamic acid ethyl ester	[M+H-C2H6O]+	0.734064047725994	HMDB0040411		Lipids and lipid-like molecules	Fatty Acyls	Fatty acid esters	35850.2	30293.9	27166.5	33678.4	29616.7	28519.8	30098.8	25149.5	30495.1	28420.9	27218.7	27972.2	29429	31037.2	30971	28866.8	29104.7	30529.6	28231.4	23996.4	22631.3	31562.4	33689	34122.6	28765.7	32587.6	24716.5	31532.7	32666.8	21051.2	26390.4	37623.8	39386.3	9939.67	38925.8	27404.4	24921.1	24858.1	20181.9
M345T267	345.18633	266.5820	Hydrocortisone	[M+H-H2O]+	0.964031447496908	HMDB0000063	C00735	Lipids and lipid-like molecules	Steroids and steroid derivatives	Hydroxysteroids	13250.1	7755.68	8596.58	6641.75	10069.2	12873.2	10241.1	11516.7	11308.2	13220.3	13938.3	12492.4	9762.94	12405.4	8920.91	13376.4	8640.6	17567.4	12279.2	4891.18	6272.4	11162	5647.39	10921.7	7663.86	11877.3	13504.6	11199.1	5003.65	13748	8548.18	14711.1	11363.9	7493	7274.25	8832.16	7795.15	6485.19	9153.17
M405T302	405.20905	302.3365	hydrocortisone 21-acetate	[M+H]+	0.899715375681007		C02821	Lipids and lipid-like molecules	Steroids and steroid derivatives	Pregnane steroids	8426.06	6963.66	9233.69	9549.7	8677.21	8172.45	9583.26	8836.94	10146.8	9112.72	9800.74	8807.52	2259.08	8721.9	8146	9696.43	7765.77	8701.51	2761.16	9241.69	7424.62	8051.26	8161.9	8996.59	9679.59	8364.95	7602.39	10157.8	37146.6	47782.5	57271.3	30220.6	43709.9	33997.2	44645.2	31557	57461.1	34155.4	49941.9
M131T133	131.07066	133.1930	Hydroxyisocaproic acid	[M-H]-	0.991433947913493	HMDB0000665	C03264	Lipids and lipid-like molecules	Fatty Acyls	Fatty acids and conjugates	1.22498e+07	5.34928e+06	1.43668e+07	6.92114e+06	1.05678e+07	1.30108e+07	1.07771e+07	1.50347e+07	6.37253e+06	1.34958e+07	8.74812e+06	1.03608e+07	4.71394e+06	7.20899e+06	9.3726e+06	6.99367e+06	1.64483e+07	1.25832e+07	1.28944e+07	1.11108e+07	1.19587e+07	2.02974e+07	1.46626e+07	1.63241e+07	5.08786e+06	1.7292e+07	5.99353e+06	1.42376e+07	4.27795e+06	3.18432e+06	5.20761e+06	4.84613e+06	503850	5.90302e+06	2.60539e+06	4.72971e+06	3.23787e+06	6.11255e+06	3.65037e+06
M323T54	323.18345	53.9545	Hymeglusin	[M-H]-	0.744193883279886			Lipids and lipid-like molecules	Fatty Acyls	Fatty acids and conjugates	74277.7	87689.9	92343.4	78616.3	85766.1	88823.9	88623.7	43217.3	58901.7	137821	95131.6	89692.7	55930.5	56092	71985.9	80859	95375.8	78281.2	7768.64	97226.3	87106.1	111728	82484.6	93252.1	77276.3	91663.4	77092.5	101816	143417	126233	83641.9	154559	137923	100906	99047.4	121308	141837	128329	152450
M588T358	588.20744	358.0675	Ipecoside	[M+Na]+	0.927811870418427		C09464	Lipids and lipid-like molecules	Prenol lipids	Terpene glycosides	10539.7	11022.2	9464.31	9652.72	9922.78	10704	8975.76	8591.94	9648.86	8977.61	8815.09	9405.27	9063.93	8846.77	9157.07	8381.54	10487.9	8555.69	9586.89	9085.36	7570.74	8755.88	9968.34	9638.88	8529.61	9159.57	9375.79	8645.75	9024.14	9396.8	10655.5	9937.09	9539.9	9927.92	9159.57	9588.87	10449.8	9016.87	9499.25
M115T82	115.07607	82.0125	Isocaproic acid	(M-H)-	0.9868	HMDB0000689		Lipids and lipid-like molecules	Fatty Acyls	Fatty acids and conjugates	1.22895e+07	7.99793e+06	2.31759e+07	1.92916e+07	2.19126e+07	1.06957e+07	1.46466e+07	1.82132e+07	6.4609e+06	2.62903e+07	1.05133e+07	5.05687e+06	1.64332e+07	1.16905e+07	1.67002e+07	1.15941e+07	9.41627e+06	2.0764e+07	1.3395e+07	1.00943e+07	1.75981e+07	6.11688e+06	7.85389e+06	1.17065e+07	1.72606e+07	8.50285e+06	8.75722e+06	1.75212e+07	834781	624183	1.24652e+06	399399	669866	1.22603e+06	995474	285274	882971	912914	861505
M373T135	373.25559	134.8100	Isodeoxycholic acid	[M-H-H2O]-	0.782634117981941	HMDB0002536	C17661	Lipids and lipid-like molecules	Steroids and steroid derivatives	Bile acids, alcohols and derivatives	83640	132217	91058.2	130107	70254.5	100692	71048.2	107473	78162.4	101420	76764.7	86451.5	139156	117748	158582	106020	75342.4	104326	154766	118254	148497	115074	108590	151248	87575.8	108142	86763.8	82584	92549.1	102514	82262.1	89752.7	164718	91252	92787.7	83908.1	48087.1	98381.8	110234
M221T70	221.06470	70.4620	Isomaltose	[M-H-C4H8O4]-	0.943697138981126	HMDB0002923	C00252	Lipids and lipid-like molecules	Fatty Acyls	Fatty acyl glycosides	77482.2	88357.9	71914.3	73489.9	77162.5	69162.5	99307.7	77063.8	4022.5	29059.7	82990.7	86166.7	71714.2	82945.3	85442.8	66423.2	88977	63378.9	82993.9	66566.4	63689.1	69239.7	74747.5	78586.5	91838.2	4075.11	95174.3	61345	46872.7	47781.5	53933.5	48488.4	47122.6	51346.4	85920.1	41042.2	12206.9	38974.3	52999
M515T244	515.27960	243.6015	Iso-roridine e	[M+H]+	0.802148516919209			Lipids and lipid-like molecules	Prenol lipids	Sesquiterpenoids	28256.5	18331.3	33776.8	26376.1	42990.8	25426.3	30224.9	33177.7	37125.6	21827	31085.7	30563.6	27737.4	33013.6	24342.3	32831.1	32474.5	25022.8	32658	32100.7	23339.9	41066.9	30001.9	30950.9	41066.4	36702.8	9374.43	36651.2	25967.1	50180.5	39910.7	18672.3	19954.5	31757.7	22147.8	24095.5	49373.9	36530	36337.7
M101T97	101.06011	96.7130	Isovaleric acid	[M-H]-	0.975987025899387	HMDB0000718	C08262	Lipids and lipid-like molecules	Fatty Acyls	Fatty acids and conjugates	2.60946e+06	2.42011e+06	2.63843e+06	2.63446e+06	2.20859e+06	2.80516e+06	2.04027e+06	2.0836e+06	512366	2.69615e+06	1.15514e+06	1.28046e+06	2.21637e+06	1.00596e+06	2.13304e+06	1.77469e+06	1.26044e+06	1.83636e+06	1.3747e+06	755851	1.21709e+06	1.17197e+06	798661	1.2917e+06	1.79121e+06	1.14243e+06	1.06976e+06	1.97633e+06	103266	95150	90776.7	95312.4	100581	92312.7	88481.7	66042.2	51737.1	86151.7	128452
M211T78_1	211.13283	78.4320	Jasmonic acid	[M+H]+	0.894449226772522	HMDB0032797	C08491	Lipids and lipid-like molecules	Fatty Acyls	Lineolic acids and derivatives	2.29158e+06	2.26057e+06	2.75504e+06	2.46208e+06	2.34708e+06	2.78364e+06	1.93772e+06	2.216e+06	3.18571e+06	3.17982e+06	2.80695e+06	2.45879e+06	1.77743e+06	2.7045e+06	2.28687e+06	1.99073e+06	2.65652e+06	2.39802e+06	1.94398e+06	3.04788e+06	2.31783e+06	3.62494e+06	2.80205e+06	2.58191e+06	2.39672e+06	2.73178e+06	2.48331e+06	2.5039e+06	2.06649e+06	1.58192e+06	1.51918e+06	1.95527e+06	1.82214e+06	1.1624e+06	1.18255e+06	1.20656e+06	1.36071e+06	1.19953e+06	1.40916e+06
M426T177	426.28022	176.6000	Jervine	[M+H]+	0.886533491018087		C10811	Lipids and lipid-like molecules	Steroids and steroid derivatives	Steroidal alkaloids	7966.82	6520.99	6076	6884.46	6605.26	6222.15	6113.31	6527.96	6046.5	6718.79	4897.53	6967.69	7062.61	6227.88	5578.01	6219.34	5972.73	6910.29	2091.66	8919.23	7727.69	9186.28	6203.82	7251.88	6919.1	6756.81	7391.05	7199.97	7874.4	8485.66	9013.34	6582.31	8046.48	7105.88	8775.41	8848.36	4960.56	5815.17	3957.99
M895T410_2	895.38323	409.7690	K-strophanthoside	[M+Na]+	0.74772416099121		C08881	Lipids and lipid-like molecules	Steroids and steroid derivatives	Steroid lactones	1474.53	3176.67	1847.96	1478.2	1822.34	2274.23	1953.6	2237.15	2026.3	1914.4	1674.96	2258.86	1794.97	1924.61	2100.84	1906.78	1847.61	1790.63	2007.09	2079.94	467.182	651.54	1982.13	1822.18	1979.95	2008.08	1678.68	2246.82	2447.63	1931.45	2064.41	2036.61	1925.21	1860.43	2636.58	1779.77	2221.75	1663.12	1704.72
M377T380	377.06621	380.4420	Lactulose	[M+Cl]-	0.768379434122855	HMDB0000740	C07064	Lipids and lipid-like molecules	Fatty Acyls	Fatty acyl glycosides	1319.39	9954.4	6787.18	6628.41	8597.38	10590.6	14952.9	6351.88	5158.16	7262.61	6811.84	6610.05	8771.14	5609.58	11583.3	10421.9	6264.95	8524.89	8000.24	2042.83	5314.61	7100.38	5952.43	6068.14	12527.5	6297.54	6027.37	6520.57	4882.77	6622.67	5064.97	5931.58	7469.29	5881.8	4143.65	5206.7	976.598	5006.39	6870.76
M445T185	445.14502	185.0600	Lamiide	[M+Na]+	0.812081063085568		C11644	Lipids and lipid-like molecules	Prenol lipids	Terpene glycosides	76151.2	67903.8	72581.1	74497.9	78826.4	64184.7	52209.9	80501	81462.6	73697.3	76134.5	76221.8	72605.6	72868.1	61570.4	79949.2	77680	65199.8	76528.3	79143.7	54845.6	76873.8	95797.1	82226.3	63277.5	73623	74488.1	77541.7	32318.8	36787.7	38469.6	37268.2	45914	39708.1	38576.5	43146	45376.6	36885.1	41355
M535T88	535.26905	87.8185	Lappaconitine	[M+H-CH6O2]+	0.95730441629864		C08694	Lipids and lipid-like molecules	Prenol lipids	Diterpenoids	55588.6	47242.8	63871.4	53260.9	40971.4	52865.8	41606.6	50748.3	43748.5	63366.7	50633.1	24924.7	35766.3	49371.6	25167.8	22780.5	47593.2	66956.8	24154.5	39258.6	28126.4	68504.5	49220.5	49335.4	43561.2	37728.3	42906.4	46067.6	30219.1	48952.7	37316.1	38556.4	33291	32247.1	16133.4	25813.8	25610.6	21812.3	30073.3
M371T244	371.25201	243.9340	Larixyl acetate	[M+Na]+	0.797761122102715			Lipids and lipid-like molecules	Prenol lipids	Diterpenoids	13339.9	13177.6	11859.5	15075.2	13347.4	14418.9	10324.8	13781.4	12447.9	15418.5	10473.9	11353.2	11324.2	14419.9	10935.4	13667.8	14606.1	14230	15093.8	16065.7	13375	16208.1	11256.9	15551.2	14996.6	15192.3	12776.7	15223.5	15185.3	16578.7	14541.7	15993.9	15560.9	13465.9	14827.2	15344.5	17326.5	15263.2	13868.1
M549T166	549.27969	165.6920	Leukotriene f4	[M-H-H2O]-	0.752071107405728		C06462	Lipids and lipid-like molecules	Fatty Acyls	Eicosanoids	18501.5	9918.98	20922.1	15128.7	19507.4	15493.3	16075.1	17270.7	6834.16	24632.3	9819.56	27739.3	15378.2	19075.3	20520.1	18394.5	22033.6	26306.4	24448.6	23915.5	18583.3	23270.2	22218.2	26423.2	16080.1	18683.6	18372.7	22238.4	29528.9	25236.6	18888.7	16571.6	24266.9	29286.9	23344	18357.4	21995.8	23110.2	16402.9
M552T395	552.19025	394.9590	Lewis x trisaccharide	[M+Na]+	0.956358479961397	HMDB0006568		Lipids and lipid-like molecules	Fatty Acyls	Fatty acyl glycosides	2268.2	5367.91	3275.16	5423.57	5752.03	5684.17	4531.2	6086.49	5638.03	6005.58	5648.87	3707.65	5623.81	2713.14	5483.51	8360.86	4788.75	2226.26	1898.25	2896.96	6178.58	4564.63	1948.37	6012.02	1267.87	5963.19	5785.09	4407.86	5806.01	1973.79	3306.61	2771.16	6829.46	5361.26	1953.14	6407.74	7173.33	1153.07	2626.57
M367T38_2	367.35391	38.0185	Lignoceric acid	[M-H]-	0.921593221542279	HMDB0002003	C08320	Lipids and lipid-like molecules	Fatty Acyls	Fatty acids and conjugates	91048.8	90736.4	92660.7	129100	91259.9	122918	33356	69557.9	51815.8	66295.7	77310.6	61465.1	26194	31981.8	38508.2	20016.9	31705.2	4317.12	51565	15788.5	20143.7	15151.7	58032.6	28834.2	34406.9	47226.6	15435.2	47517	6884.85	5637.05	12887.9	14596.9	10813.3	11870.7	15950.7	12393.1	19372.8	4092.12	23178.7
M279T39	279.23165	39.1935	Linoleic acid	[M-H]-	0.999746068271095	HMDB0000673	C01595	Lipids and lipid-like molecules	Fatty Acyls	Lineolic acids and derivatives	7.40116e+06	9.42345e+06	4.50718e+06	4.88504e+06	3.75042e+06	4.41274e+06	7.64818e+06	7.47127e+06	2.81835e+06	4.04244e+06	4.41234e+06	6.30526e+06	7.26176e+06	6.96177e+06	5.82914e+06	3.62676e+06	4.85917e+06	7.50134e+06	3.04738e+06	5.6673e+06	8.76474e+06	7.7898e+06	3.86717e+06	6.27319e+06	4.04166e+06	7.8697e+06	5.3155e+06	4.5221e+06	7.49832e+06	7.42967e+06	4.43023e+06	5.89931e+06	7.48984e+06	7.09267e+06	6.22742e+06	5.29362e+06	4.32047e+06	3.48488e+06	3.18844e+06
M245T34_2	245.22532	34.3650	Linoleic acid methyl ester	[M+H-CH6O2]+	0.953177943869472	HMDB0034381		Lipids and lipid-like molecules	Fatty Acyls	Lineolic acids and derivatives	357807	338033	327157	262572	390395	344424	399276	280545	412722	316296	325586	329913	301359	323131	385003	306454	341400	355974	330633	343261	397702	393330	376034	330339	264520	350956	363342	345450	438623	265687	298848	310147	333086	306862	351154	290367	328064	313025	288567
M277T44	277.21515	43.8370	Linolenic acid	[M-H]-	0.996341251502225	HMDB0001388	C06427	Lipids and lipid-like molecules	Fatty Acyls	Lineolic acids and derivatives	1.64018e+06	1.72625e+06	1.55011e+06	1.95088e+06	1.38022e+06	1.73842e+06	1.55773e+06	1.34941e+06	2.5772e+06	1.42508e+06	1.37881e+06	2.30994e+06	1.08209e+06	1.09803e+06	1.33582e+06	1.9931e+06	2.44913e+06	1.16656e+06	970397	2.69335e+06	2.53772e+06	2.4164e+06	1.19225e+06	1.03673e+06	1.09758e+06	1.79981e+06	1.02504e+06	1.37204e+06	2.6456e+06	1.93115e+06	2.48202e+06	1.1872e+06	3.55343e+06	1.74906e+06	1.21678e+06	1.16624e+06	1.26029e+06	1.67441e+06	1.49702e+06
M375T188	375.27138	187.7030	Lithocholic acid	[M-H]-	0.971623495087885	HMDB0000761	C03990	Lipids and lipid-like molecules	Steroids and steroid derivatives	"Bile acids, alcohols and derivatives"	69381.8	78221	76621.9	83179.6	78875.1	70470.4	78267	75778.2	57347.6	71183.9	60883	68671.3	80083.5	136628	83752.3	74601.3	69100.9	67628.1	66587.4	66930	87344.2	98614.6	69346.6	161166	153818	71618.8	59111.6	155607	168530	83231.2	55409.9	68389.9	96036	54801.6	75757.9	56092.5	82866	63978.1	58895.4
M456T185	456.29082	184.9500	Lithocholylglycine	[M+Na]+	0.934373149020632	HMDB0000698	C15557	Lipids and lipid-like molecules	Steroids and steroid derivatives	Bile acids, alcohols and derivatives	6998.4	6210.32	6200.19	7453.43	7691.72	7337.87	7089.72	7885.1	6179.79	6839.09	6407.8	8048.34	6411.05	7300.12	6558.56	7491.2	7044.16	7048.16	13768.8	14307.1	9168.62	12544.1	13479.9	8287.39	7499.8	9296.21	8118.16	8415.11	6785.54	7460.37	6364.26	7786.41	7641.75	6054	7560.68	7668.13	7591.63	6404.37	1217.03
M522T180	522.35243	180.3435	Lpc 18:1	[M+H]+	0.928475520983332			Lipids and lipid-like molecules	Glycerophospholipids	Glycerophosphocholines	10560.4	22963.8	10096	11074.5	7504.44	9781.61	15692.8	14177.9	10530.9	11321.3	10853.3	10100.5	8803.21	11192.4	9080.82	12053.1	3421.09	3340.15	9548.4	10514.7	6631.96	12347.6	11022.4	11723.9	10378	10707.9	10289.4	11155.1	11644.7	25649.1	9809.74	17404.1	14384.5	12265.5	5194.86	11866.9	25213.6	10695.3	11129
M520T182_2	520.33647	182.1080	Lpc 18:2	[M+H]+	0.753171033795614			Lipids and lipid-like molecules	Glycerophospholipids	Glycerophosphocholines	10626.2	53980.6	11535.5	6872.24	12626.8	10259.6	19666.1	12778.4	11544.3	11406.5	11504.9	11135.4	10267.6	13807.4	10500.4	12280.3	10348.7	9613.34	10394	10068.2	10510.8	14206.4	11955.4	12972	11372.2	11533.2	11364.1	12168.5	14233.5	27698.1	14937.9	23607.8	28979.6	13536.7	9785.59	13924.4	46961.2	11978.7	11384.7
M476T174	476.27343	173.7465	Lpe 18:2	[M-H]-	0.877264466857369			Lipids and lipid-like molecules	Glycerophospholipids	Glycerophosphoethanolamines	12187.6	14586.5	20413.7	12752.9	12530.7	11582.2	8095.51	9760.64	7975.08	7533.61	11851.9	6610.41	6143.12	9873.42	6367.31	13235.1	13674	8143.1	14499.3	16538.5	10121.7	11307	12640.1	9461.16	7661.78	23905.6	6241.43	8711.46	31404.5	33898.3	21819	24255.8	43004.3	17953.5	19988.7	15320.4	28960.4	21190.6	12257
M457T37_4	457.32939	37.3510	Medicagenic acid	[M+H-CH2O2]+	0.94803272156884			Lipids and lipid-like molecules	Prenol lipids	Triterpenoids	61564.9	83474.6	68252.2	119284	52031.9	57840.8	65181.8	46313	70866	61551.3	64371.4	106031	70877.6	62864.6	100004	84204.9	51487.9	86238.3	100081	61974.1	61776	88737.4	64971.6	64054.2	49165.5	80120.2	77436.4	94816.4	101892	99951.7	96761.6	41753.9	73187.6	96965.4	59281.8	95068.5	120502	85720.1	64153.7
M409T40_1	409.21981	39.7620	Medroxyprogesterone 17-acetate	[M+Na]+	0.928288064082579		C08150	Lipids and lipid-like molecules	Steroids and steroid derivatives	Pregnane steroids	49703.7	53337.2	43549	37179.1	39313.2	38999	50688.3	59094.5	71728.7	55602	46109.1	77795.9	39047.2	62575.9	118997	39728.6	40200	31732.3	26693.8	43640.4	41781.5	39413.8	48996.6	51813.6	54676.7	44424	33115.7	47851.4	72519.6	51661.1	43268.1	61571.1	61522.3	33313.3	29169.3	43945.5	55412.4	54636.2	50083.7
M583T396	583.22802	395.9015	Methyl (2r)-2-[(1s,2r,4s,9r,10r,14s,15s,17s)-17-(acetyloxy)-9-(furan-3-yl)-1-hydroxy-10,14,16,16-tetramethyl-7,18-dioxo-3,8-dioxapentacyclo[12.3.1.0,.0,.0,]octadecan-15-yl]-2-hydroxyacetate	[M+Na]+	0.757140318338253			Lipids and lipid-like molecules	Prenol lipids	Triterpenoids	8620.7	1272.93	7445.36	3163.79	4424.53	2280.76	6386.19	9332.34	8349.83	2073.98	3238.07	10869.6	7569.41	3933.62	8415.63	8933.98	5471.66	8732.07	4593.33	1989.31	6704.57	9324.32	3876.73	8736.51	3424.33	6155.47	9255.9	3795.07	10380.6	3869.39	6977.69	13705	863.705	9969.27	5075.02	9563.4	9275.13	2733.09	6437.89
M397T225	397.18104	225.2070	Methyl (2s,4as,6ar,7r,10ar,10br)-2-(furan-3-yl)-7-hydroxy-6a,10b-dimethyl-4-oxo-2,4a,5,6,10,10a-hexahydro-1h-benzo[f]isochromene-7-carboxylate	[M+Na]+	0.853755727601343			Lipids and lipid-like molecules	Prenol lipids	Terpene lactones	16270.3	17732.2	15525.8	1605	17902.1	15056	17065.5	15965.5	17280.9	15830.6	14566.3	15191.8	13533.7	15061.9	15294.3	15775.5	17074.5	15274.8	16464.2	15152.4	13302.5	16129.5	17854.9	14818.3	15922	17562.7	14275.7	15652.5	25315.6	27440.8	25958.8	29201.7	26453.2	21886.7	21201.6	26525.7	26169.6	19421.6	20676.4
M503T418	503.13868	418.4690	Methyl (3r,4r,5r)-3,4-dihydroxy-5-[(2r,3r,4s,5s,6r)-3,4,5-trihydroxy-6-[[(e)-3-phenylprop-2-enoyl]oxymethyl]oxan-2-yl]oxycyclohexene-1-carboxylate	[M+Na]+	0.705424169761776			Lipids and lipid-like molecules	Fatty Acyls	Fatty acyl glycosides	2725.6	2573.07	2938.88	3201.83	2507.04	5450.91	2697.38	4500.4	2967.19	3201.62	2692.38	2883.96	3091.87	1863.99	1840.18	2407.56	2287.64	2749.73	5628	3845.24	2317.17	2147.01	2649.06	3180.26	5646.42	3617.25	2727.01	3769.89	3036.35	5118.19	4719.67	5379.67	5030.72	3672.78	3907.79	2479.49	4597.79	3939.92	2367.1
M425T181	425.24871	180.5230	Methyl (4r)-4-((5r,8s,9s,10r,13r,17r)-10,13-dimethyl-3,6-dioxohexadecahydro-1h-cyclopenta[a]phenanthren-17-yl)pentanoate	[M+Na]+	0.911568993141423			Lipids and lipid-like molecules	Steroids and steroid derivatives	Bile acids, alcohols and derivatives	27588.7	31304.9	30329	21545.9	23330.5	30450.6	24565.3	18164.1	36237.7	21732.7	23914.9	22884.7	9512.99	31079.6	28877.6	23593.9	31883.7	30892.9	14758.1	29958.4	19984.6	30910	37216.4	28526	16687.3	13605.6	27741	25752.8	19115.3	25793.7	24977.9	28211.8	26176.9	13700.7	23812.8	25751.4	28807.4	24235.8	23623.4
M417T184_2	417.24458	183.9305	Methyl (4r,8as)-1-hydroxy-2-(hydroxymethyl)-5,5,8a-trimethyl-4-[(2e,4e,6e)-octa-2,4,6-trienoyl]oxy-4a,6,7,8-tetrahydro-4h-naphthalene-1-carboxylate	[M-H]-	0.713271656549774			Lipids and lipid-like molecules	Fatty Acyls	Fatty acid esters	22632.2	20012.1	19571.1	18579.2	18806.5	18626.4	25036.7	15746.5	15808.4	20341.4	1624.94	12417.1	17973.9	3360.97	21599.7	17241.4	20384.7	23458.8	20632.7	17896.8	13714.5	21002.9	13774.3	22340.9	21761.8	22344.8	19881	16034.7	26600	20455.2	18644.6	18175.8	17111.8	14127.1	14147.7	17126.3	24713.5	18866.8	17411.6
M613T39	613.22557	38.9990	Methyl (4s,5z,6s)-4-[2-[[(1s,2r,3r,5r)-5-(1,3-dihydroxypropan-2-yl)-3-hydroxy-2-methylcyclopentyl]methoxy]-2-oxoethyl]-5-ethylidene-6-[(2s,3r,4s,5s,6r)-3,4,5-trihydroxy-6-(hydroxymethyl)oxan-2-yl]oxy-4h-pyran-3-carboxylate	[M+Na]+	0.769347661129543			Lipids and lipid-like molecules	Prenol lipids	Terpene glycosides	54497.4	77565.9	105183	94964.2	102986	73483.6	56447.4	104617	73936.5	101611	89727.8	103466	88203.8	115021	49257.4	116705	74707.1	82568.1	97148	85280.1	77688.7	125298	88567	109244	102128	112392	84391.2	113768	88554.8	72930.7	72916.9	109854	91471.3	65516.7	91537.3	79698.2	84609.1	88793.9	79881.6
M261T34_2	261.22018	34.3700	Methyl .gamma.-linolenate	[M+H-CH4O]+	0.912970496293278			Lipids and lipid-like molecules	Fatty Acyls	Lineolic acids and derivatives	258853	252745	262408	259109	283802	251541	268401	255184	303831	258100	230439	259135	255249	268067	265661	254266	257289	250681	266874	258812	290230	307653	309436	272867	247748	265320	286216	243418	265900	222493	219607	264442	243380	233434	229693	216026	243940	202614	198182
M155T151	155.10567	151.2540	Methyl 2-octynoate	[M+H]+	0.905463253724417	HMDB0031302		Lipids and lipid-like molecules	Fatty Acyls	Fatty acid esters	74081.2	87194.8	93218.3	95370.3	81321.3	95103.1	98154	175910	93284.9	98946.3	91480.3	100934	80329.7	81821.9	74724	156432	104832	156919	81171	73467.5	73784.8	97240.6	31674.8	67750.1	92188.6	66604	61717.1	101604	97350.6	112862	77114.7	89529.8	92616.4	77836	97149.9	74709.5	74591.2	84537.1	93793.1
M143T174	143.08094	173.8970	Methyl 5(s),6(r)-7-trihydroxyheptanoate	[M+H-CH6O2]+	0.712883975974064			Lipids and lipid-like molecules	Fatty Acyls	Fatty alcohols	33989.2	15603.7	17040.8	18699.8	18355.3	16116.3	20044.8	18472.8	20357.4	14190.3	18269.1	18446.1	14457.8	14571	15888	17283.4	17318.9	18962.6	15871.6	20734.7	12842.4	19132.6	24122.5	17270.9	13072.1	21064	17881.2	19165.3	22922.4	20329.3	27399.4	23701.5	23120.6	22420.9	18614.6	18088.7	17435.3	16088	17119.8
M311T34_3	311.24499	34.4525	Methyl-13-hydroperoxy-delta9e,11e-octadecadienoate	[M-CH3]-	0.877609742274097			Lipids and lipid-like molecules	Fatty Acyls	Lineolic acids and derivatives	33230	18970.2	96928.3	47810.4	25676.3	75884.3	48941	71393.4	98737.9	232984	22061	29837.1	65971.4	78461.2	39530.9	89929.5	195128	76795.9	33842.3	41727.5	8633.78	38414.1	37285.6	28205.7	29567.9	40048.6	35928.8	89080.5	31216.3	31012.4	44064.9	80839.1	46188.1	22238.9	38125.7	168170	50020.7	200892	145285
M147T257	147.04381	256.5340	Mevalonic acid	[M-H]-	0.944778419131044	HMDB0000227	C00418	Lipids and lipid-like molecules	Fatty Acyls	Fatty acids and conjugates	137224	61084.1	43614.9	62835.3	115586	17318.3	74373.4	72781.4	93122.1	120746	135447	92377.9	107453	192348	59387.3	140721	149257	76008.7	127447	192109	43585.4	244863	187229	157059	97935.8	219990	111352	117378	217760	245030	209470	215035	258691	187143	161219	218736	185622	165066	151971
M400T177	400.26696	176.8550	Myriocin	[M-H]-	0.710593384660333		C19914	Lipids and lipid-like molecules	Fatty Acyls	Fatty acids and conjugates	28134.3	14196.7	12462.8	18678.3	24654	12747.3	22022.9	24258.4	13036.9	19829	12620.1	20527.7	7771.91	6786.05	5020.07	8793	12533.4	11443	112265	126448	51315.1	146853	32100.1	29869.2	35880.7	32483.6	23447.9	31740.1	47802	65011.5	52647.1	53738.9	39005.2	52575.6	43724.7	51606.1	68749.3	68007.7	43868.4
M227T47_2	227.19978	47.1265	Myristic acid	(M-H)-	0.9853	HMDB0000806	C06424	Lipids and lipid-like molecules	Fatty Acyls	Fatty acids and conjugates	572003	821195	1.04503e+06	669053	873936	698490	820957	868593	593573	585297	769181	660314	697058	446437	656490	340956	607568	605034	523346	981502	633717	1.05452e+06	541722	829788	652655	569380	752778	945573	830951	704904	1.00205e+06	478064	859548	1.14738e+06	471930	741267	514265	652224	1.00796e+06
M534T33	534.48460	33.1790	N-(1.3-dihydroxyoctadeca-4.14-dien-2-yl)palmitamide	[M-H]-	0.853438945763431			Lipids and lipid-like molecules	Sphingolipids	Ceramides	56068	67857.9	38775.1	79142	66811.8	52111.5	72930.8	53689.1	45659.6	48356.3	56109.3	52948.5	48538.4	41477	62092.8	58545	48376.8	44733.4	47077.9	25530.5	44309.7	25414	44541.3	36913.8	49995.7	43403.1	42478.4	49797.3	4887.08	6201.39	8304.84	7678.02	8416.66	8252.28	6600.1	7094.86	6857.92	6771.48	15012.9
M642T34_2	642.47448	33.8790	N-(dodecanoyl)-1-.beta.-glucosyl-sphing-4-enine	[M-H]-	0.940682698226104			Lipids and lipid-like molecules	Sphingolipids	Glycosphingolipids	43253.4	34685	31873.5	59238.4	48127.3	52835.7	44811.6	45635.1	75206.1	40541.7	23215.3	31978.6	37388.4	34328.3	31934.1	29346.7	48000.1	31283.7	39251.3	60090.4	62042.9	45046.3	37914.3	43477.5	70496.2	39423.2	39242.6	56763.7	24943	26165.4	32999.4	34149.5	29563.4	39175.3	27575.3	15047.4	44076.5	48064.5	31920
M308T153	308.29349	152.5710	N-acetyldihydrosphingosine	[M+H-2H2O]+	0.822157876319054			Lipids and lipid-like molecules	Sphingolipids	Ceramides	7348.23	13108.1	9243.67	8439.07	10583.7	8804.29	7624.53	8943.18	6783.66	6471.63	7895.31	9228.89	9109.49	8165.73	4574.52	5943.48	8244.52	6153.3	8000.72	7676.08	8545.12	11122.2	11006.6	7647.39	9005.54	12066.3	6339.25	8940.08	16028.3	19793.1	15597.8	20321.8	19411.5	11600.8	12764.9	17669.5	14518.1	10256	13167.7
M406T373	406.13135	372.6350	N-acetyl-d-lactosamine	[M+Na]+	0.98727242279284	HMDB0006583	C00611	Lipids and lipid-like molecules	Fatty Acyls	Fatty acyl glycosides	137546	118824	80954.8	125574	130696	52441.7	71540.5	116674	125146	129912	118891	140050	65308.7	95266.3	104475	69426.6	110176	83193.1	61394.6	90971	67354.5	100975	112769	128936	110226	130806	135489	127526	50829.7	88677.1	65747.4	66016	78479.8	46248	42372.4	55634.5	49468	38419	40426.9
M306T153_4	306.27794	153.4630	N-acetylsphingosine	[M+H-2H2O]+	0.855617754265065			Lipids and lipid-like molecules	Sphingolipids	Ceramides	7437.31	14630.2	11704.2	8368.45	10370.7	9042.35	7490.77	7782.24	7774.94	6618.61	8097.62	7752.31	9570.84	6778.23	3736.5	9862.32	8591.5	5909.86	11807.3	6565.28	7921.7	11345.9	9616.06	8469.89	9292.7	14006.2	6695.84	10206.4	23947.6	29541	19503.8	28381.9	32960.1	12972.8	21153.9	24072.6	34325	16199.7	19212.4
M249T105	249.14758	104.9385	NCGC00169093-01	[M-H]-	0.777387374243425			Lipids and lipid-like molecules	Prenol lipids	Sesquiterpenoids	23844.1	23220.8	89763.6	28234	23839.9	38872.7	21993.1	30229.7	38517.3	32098.5	31571.9	112317	25199.7	77851.9	21683	27085.9	61000.5	23539.9	23367.8	50095.7	25473.5	82772.8	49109.6	98026	70853.1	43709.4	31964.7	37894.1	83238	102559	64463.7	25280.3	19179.2	32570.4	74105.8	24868	30138.7	34415.3	52529.2
M758T239	757.51506	238.5365	Nis(monooleoylglycero)phosphate (s,r isomer)	[M+H-H2O]+	0.861222523656599			Lipids and lipid-like molecules	Glycerophospholipids	Lysobisphosphatidic acids	1426.15	1770.5	1813.37	1477.31	1627.29	1744.46	2261.76	2156.97	916.638	1871.96	1857.44	891.79	2213.9	1728.75	1404.23	1673.2	1729.61	1980.75	1390.73	1408.9	1467.37	1382.85	1851.68	1296.59	2243.96	1908.95	1638.16	1353.63	1221.29	705.127	936.065	2396.86	2248.38	1010.81	1700.61	1642.9	1503.73	1587.6	1287.6
M335T312_1	335.09376	312.2460	Nivalenol	[M+Na]+	0.965563239409626		C06080	Lipids and lipid-like molecules	Prenol lipids	Sesquiterpenoids	39866.3	33366	66709.7	52852.1	69664.3	66342.2	51862.1	63753.9	78227.9	35191.1	58744.1	63487.4	57745.8	61401.3	56423.1	35467.2	35173.4	57994.1	51653.1	71275.8	48845	61341.8	45916.9	68557.2	72441.4	41383.9	37340.3	41740.4	84257.5	43945.6	68300.6	53529.7	53775.9	95213.4	91284.9	49499.5	93444.9	89849.1	103515
M681T116	681.45253	115.7150	N-lauroyl-d-erythro-sphingosylphosphorylcholine	[M+Cl]-	0.762503842074982	HMDB0012096		Lipids and lipid-like molecules	Sphingolipids	Phosphosphingolipids	15024.7	14264.7	16853.9	13812.5	14471.8	14163.5	16235.1	16863.2	8742.59	14430.6	11680.7	22444.4	17623.8	15866.9	13330.7	13971.9	18727.2	14318.9	15425.4	20668.9	18290.6	21031.8	13029.9	15010.7	29209.4	15652.7	14810.7	24926.2	42514.1	23815.8	16427.4	24429.6	21886.2	26718.1	25301.3	14992.4	23630.2	8143.96	18199.9
M390T40	390.35574	39.8810	N-octanoylsphingosine	[M+H-2H2O]+	0.794938098219299			Lipids and lipid-like molecules	Sphingolipids	Ceramides	14479.7	13574.2	13065.1	16435.6	14035.8	15133.6	12977.9	15939.2	22591.1	9512.86	14550.8	24576.1	17305.1	20553.7	15644	14508.3	19101.9	13705.5	17853.1	13373.7	20209.1	16466	19588.6	18608.2	12938.8	14046.2	14017	13743.6	16789.7	17545.1	12448	16166.7	17345.4	13291.2	12741.5	15545.8	9327.35	14984.3	11680.5
M219T37_3	219.17350	36.5970	Nootkatone	[M+H]+	0.765719709223658		C17914	Lipids and lipid-like molecules	Prenol lipids	Sesquiterpenoids	134205	103035	119202	129247	114514	110911	134092	121807	145551	93650.9	120084	135429	163692	119534	110126	123817	108269	110056	102784	117543	137014	111771	97678.1	125517	116860	109861	118835	127339	165214	136206	127297	168257	140961	112321	118568	105141	108898	97052	94370.4
M377T225	377.13937	224.9165	Notopterol	[M+Na]+	0.917689167531871		C17499	Lipids and lipid-like molecules	Prenol lipids	Terpene lactones	13833.7	12521.3	10699.3	10502.6	15167.7	11671.7	14078.1	13836.1	14631.3	12994.2	12664.2	13052.6	3360.73	9337.07	9869.32	9949.65	9581.42	8967.37	12270.4	11129.9	10175.9	10249.5	10381.1	9842.17	11546.2	10472.6	9751.84	11239.4	9366.37	10788.5	8349.7	10480.1	10708.4	8715.28	9095.74	9831.71	9818.45	8636.55	9277.11
M618T35	618.47357	35.4980	N-palmitoyl-d-erythro-dihydroceramide-1-phosphate	[M-H]-	0.99309519063677	HMDB0010698		Lipids and lipid-like molecules	Sphingolipids	Phosphosphingolipids	765372	456640	481533	723425	518643	596292	601102	722631	249478	315625	181997	603938	533382	489727	582635	621170	638290	529318	568127	447743	813723	406355	540945	795625	549039	598714	659142	555669	304985	358668	378038	217005	253755	350062	282617	132184	308808	400815	253357
M256T36_2	256.26293	35.8090	N-palmitoyl-d-sphingosine	[M+H-C18H34O2]+	0.945709995277811	HMDB0004949		Lipids and lipid-like molecules	Sphingolipids	Ceramides	2.29906e+06	2.07457e+06	1.99497e+06	1.96337e+06	2.39832e+06	1.99729e+06	2.24875e+06	1.72715e+06	2.39355e+06	1.97644e+06	2.30134e+06	2.09191e+06	2.29208e+06	1.63428e+06	2.31581e+06	2.21995e+06	2.20446e+06	2.24615e+06	2.19959e+06	2.24475e+06	2.24756e+06	2.18018e+06	2.16899e+06	2.0486e+06	1.67549e+06	2.01344e+06	2.21096e+06	2.11812e+06	3.17044e+06	2.17372e+06	2.44798e+06	2.82595e+06	2.39202e+06	2.55255e+06	2.79355e+06	2.61147e+06	2.59023e+06	2.42564e+06	2.51152e+06
M455T309	455.18833	309.0445	Obacunone	[M+H]+	0.751771564735667		C08775	Lipids and lipid-like molecules	Prenol lipids	Triterpenoids	12550.6	9894.87	10253.7	3125.47	12966.5	3862.32	14233.3	7554.57	16390.8	3057.39	12225.5	2840.1	12594.5	14109.7	3818.41	12709.9	2943.69	13398.8	11929.3	2559.78	7106.35	2900.62	12659.3	13833.9	12316.3	15118.4	2755.08	2953.52	5696.06	11035.1	9058.49	7883.36	10714.1	5508.68	8351.83	10193	17448.2	6561.21	7592.7
M283T37_2	283.26222	36.5490	Octadecanoic acid	[M-H]-	0.997823060541618	HMDB0000827	C01530	Lipids and lipid-like molecules	Fatty Acyls	Fatty acids and conjugates	3.2302e+06	2.57555e+06	2.85639e+06	3.67611e+06	2.6225e+06	2.90504e+06	3.09286e+06	3.20046e+06	2.57691e+06	2.42657e+06	2.39522e+06	3.00376e+06	2.93249e+06	2.98982e+06	2.94006e+06	2.85262e+06	5.00454e+06	2.55414e+06	2.65459e+06	2.82908e+06	4.56612e+06	2.8721e+06	3.42894e+06	2.671e+06	3.00344e+06	3.30664e+06	2.67087e+06	3.65411e+06	2.07081e+06	1.70526e+06	2.13902e+06	2.20328e+06	2.18507e+06	2.93709e+06	2.52622e+06	2.87532e+06	2.46554e+06	3.04264e+06	3.39014e+06
M282T35	282.27968	35.1040	Oleamide	[M+H]+	0.926138601193675	HMDB0002117	C19670	Lipids and lipid-like molecules	Fatty Acyls	Fatty amides	3.35465e+07	2.8666e+07	2.62743e+07	2.38383e+07	4.06135e+07	3.28051e+07	3.69373e+07	2.06434e+07	3.85552e+07	3.28845e+07	3.34819e+07	3.33159e+07	3.33846e+07	2.18661e+07	4.26647e+07	3.29116e+07	3.78921e+07	3.32097e+07	3.48801e+07	3.40508e+07	4.05471e+07	3.20538e+07	3.60468e+07	3.27506e+07	1.67147e+07	3.35669e+07	3.56563e+07	2.95744e+07	5.77108e+07	3.19286e+07	3.91612e+07	3.66314e+07	4.05491e+07	3.74506e+07	4.44556e+07	4.00302e+07	4.45857e+07	3.94815e+07	4.22424e+07
M281T39_2	281.24735	38.6940	Oleic acid	[M-H]-	0.999283032578989	HMDB0000207	C00712	Lipids and lipid-like molecules	Fatty Acyls	Fatty acids and conjugates	9.97976e+06	9.54886e+06	7.13577e+06	4.92201e+06	1.14012e+07	9.71125e+06	4.53261e+06	5.46962e+06	7.89153e+06	4.65696e+06	3.62638e+06	6.6061e+06	4.45196e+06	5.99207e+06	5.93228e+06	7.22888e+06	8.48024e+06	7.48363e+06	3.63986e+06	7.06534e+06	9.19571e+06	1.04557e+07	9.17918e+06	8.31318e+06	7.43977e+06	6.58829e+06	7.07758e+06	1.02311e+07	8.28796e+06	5.01947e+06	5.32897e+06	7.50991e+06	9.35289e+06	4.60382e+06	3.36161e+06	5.4638e+06	7.28232e+06	4.25696e+06	4.10176e+06
M403T412	403.14047	411.7570	Oleoside 11-methyl ester	[M-H]-	0.776684974344422			Lipids and lipid-like molecules	Prenol lipids	Terpene glycosides	11186	11094	2204.96	12959.6	11391.2	1369.7	11172.2	5120.59	12790.2	8763.28	3446.15	15173.1	10259.4	11666.8	10235.8	12124.4	11698.5	11832.1	9726.84	2228.45	12987.1	11526.7	3437.76	4428.65	11097	10259	12651.2	7461.41	16048.3	17901	11674	14717.3	24272.3	7819.15	12008.9	11645.6	14509.9	10401.3	9919.31
M365T37_3	365.26686	37.3700	Ophiobolin a	[M+H-2H2O]+	0.977072313243497		C09145	Lipids and lipid-like molecules	Prenol lipids	Sesterterpenoids	229315	203558	210506	222408	218393	210544	254555	231068	219844	209032	198016	198103	194397	209562	212862	202497	191402	199627	207521	189446	225627	223531	224600	257221	193365	213559	214087	195098	135669	181814	140673	147621	194952	153486	235323	140305	201273	127663	147858
M367T142	367.17330	142.2210	Ouabain	[M+H-C6H18O8]+	0.800242880760685	HMDB0015224	C01443	Lipids and lipid-like molecules	Steroids and steroid derivatives	Steroid lactones	4645.25	34557.7	36417.4	34794.9	39814.4	4526.08	32774.3	34341.9	43497.5	39530.2	35879.6	35851	35255.9	33549.3	37865	34935.4	37576.8	35326.5	40668.5	31438.4	30489.7	10521.7	6291.49	38134.7	37978	36507.2	37823.2	39952.1	21332.5	6412.89	18628.3	22160.9	23501	19251.1	22440.5	20883.6	22386.9	4764.78	11290
M1007T489	1007.43213	488.5095	Oxytocin	[M+H]+	0.744145702878291	HMDB0002865	C00746	Lipids and lipid-like molecules	Steroids and steroid derivatives	Estrane steroids	2027.33	1740.89	1592.19	1602.51	2081.43	1797.19	1561.83	1880.41	1818.12	1539.37	1719.97	1797.63	1874.47	1602.29	1441.73	1573.21	1328.38	1098.22	1888.24	1522.38	1528.49	1663.71	1834.06	1377.87	1908.52	1425.37	1870.53	1553.31	1848.99	1448.72	1352.87	2210.92	1919.44	1554.65	2118.06	1944.91	2118.24	2074.06	1679.51
M503T374	503.16271	374.4570	Paeoniflorin	[M+Na]+	0.982959648826839		C09959	Lipids and lipid-like molecules	Prenol lipids	Terpene glycosides	10256.4	8507.42	9229.89	10734	12856.3	7679.08	6544.15	13221.1	8037.39	14802.3	11462.8	8728.13	7403.61	13867.7	6676.79	6976.52	10624.8	7231.36	3016.65	8707.45	4707.23	11309.8	11463	8579.57	8292.76	7168.03	7639.43	7230.9	94644.5	122291	70267.7	125587	123138	53401.4	55448	63960.5	63334.2	34786.6	41544.6
M221T385	221.06467	384.9295	Palatinose	[M-H-C4H8O4]-	0.807215029604448		C01742	Lipids and lipid-like molecules	Fatty Acyls	Fatty acyl glycosides	19185.7	17265.1	18174.5	33429.2	17368.5	18391.6	16882.7	19727.1	11885.9	35664.9	17158.4	19651.1	19166.2	37199	19092.6	31597.4	14530.2	19083.7	13733.1	23815.3	19980.5	17331.7	14371.3	26287.5	36829.9	13720.1	16362.1	35464.7	13494	13376.3	12591.5	12408.3	11948.9	11393.1	10420.7	9774.14	10529.7	10982.4	10425.6
M256T618	256.26278	617.8715	Palmitamide	[M+H]+	0.723759058171479	HMDB0012273		Lipids and lipid-like molecules	Fatty Acyls	Fatty amides	3484.47	4110.2	2758.91	3174.53	4334.22	3227.61	3745.2	4111.09	4237.85	4407.96	5011.13	12806.2	7381.09	3460.64	4659.39	3523.27	8364.2	3831.44	4405.14	4798.02	12778	5342.92	3540.88	2634.96	8790.41	8321.3	8493.34	4380.84	3109.05	4617.1	9455.64	4367.16	5027.3	4649.52	9768.49	4736.83	5760.85	14076	4732.34
M255T46_1	255.23273	45.8180	Palmitic acid	[M-H]-	0.99993065503299	HMDB0000220	C00249	Lipids and lipid-like molecules	Fatty Acyls	Fatty acids and conjugates	1.36847e+07	2.05797e+07	1.74135e+07	2.7003e+07	1.446e+07	1.35465e+07	2.52332e+07	1.48244e+07	2.41587e+07	1.80569e+07	1.55873e+07	1.68295e+07	1.17977e+07	1.16727e+07	1.29731e+07	1.1855e+07	2.1648e+07	1.88619e+07	1.20599e+07	1.32532e+07	1.3975e+07	1.52789e+07	1.12292e+07	9.34088e+06	1.30036e+07	1.35055e+07	1.2908e+07	1.74879e+07	2.07207e+07	2.15521e+07	1.9871e+07	1.94043e+07	1.36826e+07	2.06228e+07	1.97739e+07	1.21984e+07	1.80763e+07	1.94074e+07	1.52744e+07
M253T122	253.21480	121.7630	Palmitic acid alkyne	[M+H]+	0.748020803005372			Lipids and lipid-like molecules	Fatty Acyls	Fatty acids and conjugates	54007.6	46560.2	49948.8	52844.6	13334.1	50097.7	57051	55052.1	48206.3	47505.7	9777.98	53787.1	43316.4	43001.6	15450.7	56952.5	17185.1	2013.63	17542.7	49275.1	49798.5	1865.91	18050.9	14528.2	49026.3	49810.9	16239.7	17012.9	33079.1	52665.4	30050	22215.2	39264.8	31572.1	22250.6	22256.9	31377.1	37870.1	32673.1
M704T169	703.57190	169.1740	Palmitoyl sphingomyelin	[M+H]+	0.884887881985439	HMDB0061712		Lipids and lipid-like molecules	Sphingolipids	Phosphosphingolipids	2489.1	2492.1	3442.81	2657.76	1000.32	4324.4	5423.06	2700.1	2978.24	1769.43	2909.82	3536.57	1365.16	1979.1	2059.26	2042.08	2153.83	1216.39	1548.1	2321.83	2206.93	2424.49	2261.15	2249.56	2720.41	2242.38	2248.28	1684.73	2542.25	3310.02	2681.56	3743.79	2691.23	2939.16	2069.95	1282.42	1571.05	1819.95	1813.45
M249T37_2	249.14774	36.5240	Parthenolide	[M+H]+	0.802277176077549		C07609	Lipids and lipid-like molecules	Prenol lipids	Terpene lactones	460610	412881	379627	437857	447244	450259	418800	431166	420278	374050	391524	460980	385703	453517	347022	467813	401346	391051	430155	400715	418926	408797	422721	486859	427061	460342	449951	400954	424618	537839	435888	511422	520552	382903	452476	502219	513685	411633	401702
M773T39_1	772.54385	39.0355	PC(16:0/16:0)	(M+K)+	0.9773	HMDB0000564/HMDB0007878/HMDB0007879/HMDB0007880/HMDB0007882/HMDB0007884/HMDB0007886/HMDB0007887/HMDB0007897/HMDB0007898/HMDB0007911/HMDB0007912/HMDB0007913/HMDB0007914/HMDB0007936/HMDB0007937/HMDB0007938/HMDB0007939/HMDB0007940/HMDB0007958/HMDB0007959/HMDB0007960/HMDB0007961/HMDB0007964/HMDB0007966/HMDB0007967/HMDB0007981/HMDB0007982/HMDB0007983/HMDB0007984/HMDB0007985/HMDB0008002/HMDB0008003/HMD…	C00157	Lipids and lipid-like molecules	Glycerophospholipids	Glycerophosphocholines	56984	5885.84	61012.6	74486.2	8369.32	63700	51787.8	7449.67	46393.6	56891	32280.1	43684.6	29182.4	80491.8	40249.2	56769	28943.9	50680.6	60494.4	53923.8	58815.5	66401.2	68934.4	61476.3	82942.6	72382.2	24898.8	27869.3	77786.1	23010.9	45789.3	69517.2	44549.9	16430.9	62210	9481.84	77243.4	104098	63075.3
M817T148	816.57156	147.8510	Pc(16:1e/9-hode)	[M+Hac-H]-	0.883261320456213			Lipids and lipid-like molecules	Glycerophospholipids	Glycerophosphocholines	1792.61	3930.01	3182.86	4008.09	2525.43	2415.24	4294.16	2001.08	1877.66	2350.43	1694.45	1677.62	2624.21	4034.13	1342.21	1796.22	1663.71	2508	3418.6	1746.13	2416.31	2691.67	1774.74	4569.86	3812.9	2133.8	2366.67	2451.24	8937.7	8512.56	6299.61	5752.6	6228.44	10573.9	9743.94	2425.65	9315.4	8291.14	8124.54
M739T148	738.50389	147.7850	Pe 36:4	[M-H]-	0.767741026131879			Lipids and lipid-like molecules	Glycerophospholipids	Glycerophosphoethanolamines	2588.51	2365.83	2203.7	2302.41	1846.42	1539.27	2839.39	1870.22	848.389	700.673	596.931	697.45	1245.65	2730.98	1456.65	1113.41	599.197	2290.01	1258.86	2293.56	2313.82	3424.04	1704.52	3361.87	2113.11	4219.44	1763.56	1832.56	9503.27	4063.8	2641.84	5569.19	5729.98	8746.98	3822.9	3449.15	4430.19	7676.8	4474.79
M739T35_1	738.50468	35.2300	Pe(16:1e/15-hete)	[M-H]-	0.727598521366531			Lipids and lipid-like molecules	Glycerophospholipids	Glycerophosphoethanolamines	18510.3	14680	17086.5	25147.7	18941.2	10048.5	22198	22115.1	20793.3	32977.6	14214.9	22372.4	18105	10441.9	19379.8	20409	26104.2	23431.8	17647.1	19993.6	19580.9	17106.3	19347.4	21796.1	21033	34430.3	19639.6	22854.5	22373.6	18215.7	19307.8	21376.5	23156.6	20888.6	16805.5	17738.7	25241.6	18575.8	28892
M780T236	780.49701	235.7220	Pe(18:0/18-hepe)	[M-H]-	0.764395134973513			Lipids and lipid-like molecules	Glycerophospholipids	Glycerophosphoethanolamines	1228.94	815.578	704.35	1137.15	1526.74	998.379	1387.54	1133.71	691.116	1126.15	1210.59	978.487	466.159	502.614	602.777	751.187	861.733	828.029	722.756	509.867	1164.69	723.62	842.116	1391.28	721.307	1181.32	1444.13	1064.31	1541.29	945.496	871.387	703.171	862.525	729.443	582.75	637.941	480.737	1203.75	1169.53
M241T46_2	241.21530	46.4720	Pentadecanoic acid	[M-H]-	0.96919118766703	HMDB0000826	C16537	Lipids and lipid-like molecules	Fatty Acyls	Fatty acids and conjugates	668108	936915	603109	686849	646959	913474	891264	683088	741981	735726	767259	638974	438436	430985	736994	660190	888286	442567	983876	939766	865723	965804	776547	532527	515098	553161	531698	994689	754666	630511	887391	414969	652576	893235	572646	392488	600470	881839	679733
M353T374	353.19342	374.4500	Pentanoic acid, 5-[(3ar,4r,5r,6as)-3,3-difluorohexahydro-5-hydroxy-4-[(1e,3r,4s)-3-hydroxy-4-methyl-1-nonen-6-ynyl]-2h-cyclopenta[b]furan-2-ylidene]-, (5z)-	[M-H-H4F2O]-	0.903740500346001			Lipids and lipid-like molecules	Fatty Acyls	Eicosanoids	13629.6	15602.7	8431.94	10866.8	13246.9	7371.52	8205.76	9750.45	9602.73	11542.5	14853	13590	15399.5	13048.1	12547.2	9858.68	13341.5	8539.69	6634.28	8390.51	13896.7	9988.48	8379.28	9944.63	12372.3	13791	9517.3	9861.6	11165.3	15402.3	8040.46	15120.8	15281.7	9069.86	16786.1	10223.3	15843.7	14598.6	12388.2
M309T85	309.16816	84.7265	Pentanoic acid, 5-[(3ar,4r,5r,6as)-3,3-difluorohexahydro-5-hydroxy-4-[(1e,3s,4s)-3-hydroxy-4-methyl-1-nonen-6-ynyl]-2h-cyclopenta[b]furan-2-ylidene]-, (5z)-	[M-H-CH4F2O3]-	0.850400803116949			Lipids and lipid-like molecules	Fatty Acyls	Eicosanoids	13931.6	20750.1	24716	12643.2	22387.3	10887	8725.53	33845.8	183709	21257.3	110302	15055.2	17226.3	11533.5	32933.8	17864.9	16272.1	18370	135379	87457.4	24214	16279.1	13399.2	25787	13609.4	32031.4	35856.7	40002.6	39140.1	30211.1	11574.8	144891	44936.2	157771	146218	7787.68	16890.5	23933	16991.8
M151T37	151.11070	37.4490	Perillaldehyde	[M+H]+	0.753941439099963	HMDB0003647	C02576	Lipids and lipid-like molecules	Prenol lipids	Monoterpenoids	232623	254718	271263	247428	295979	210631	257139	242341	237595	202673	226260	244572	270938	265052	204701	248365	260885	284328	269955	274577	238868	272446	283864	283326	199733	291527	273301	233159	264696	290291	258473	266055	267338	235818	253092	280239	281177	242923	211761
M719T90	719.48278	90.2460	Pg 32:1	[M-H]-	0.72966029607349			Lipids and lipid-like molecules	Glycerophospholipids	Glycerophosphoglycerols	42837.2	50793.4	93606.9	83612.6	62078.8	68704.8	52339.9	35641.2	30635.8	36917.3	36325.6	23661.8	28548.2	55542.3	96297.3	50300.5	40744.7	36385.1	53456	14690.2	45287.6	31677.9	40151	58813.1	38500.3	42366.5	45106.9	47042.3	55661.2	51285.5	47699.3	29888.2	27730.2	27183.7	45002.5	22127.6	20505.7	72619.5	47472
M311T38	311.29279	38.0360	Phytanic acid	[M-H]-	0.997891661549184	HMDB0000801	C01607	Lipids and lipid-like molecules	Prenol lipids	Diterpenoids	1.12439e+06	1.12286e+06	645528	853683	1.1352e+06	1.18947e+06	1.05179e+06	1.19637e+06	877215	1.20603e+06	987413	971500	959859	811076	918780	900740	929526	1.04971e+06	1.03903e+06	902024	859787	759146	1.04388e+06	866268	866443	998865	883773	1.29375e+06	600655	589544	613186	547666	634917	611287	654354	599602	730289	951638	606951
M545T105	544.50655	105.4035	Phytoene	[M]+*	0.873606743681053	HMDB0002181	C05413	Lipids and lipid-like molecules	Prenol lipids	Tetraterpenoids	9320.99	10492.9	11006.7	10536.4	10642.1	11171.9	8060.66	10192.5	11523.3	7742.16	10978	10031.6	8239.78	13775.6	7070.59	9035.31	8923.65	8215.11	9634.11	8621.14	6872.54	9690.7	9787.69	11139.8	11040.4	9877.46	9669.46	10153.2	15686.2	16030.3	14112.3	16966.7	16584.8	12552.9	15078.8	14642.4	15489	12956.5	15554.5
M834T199	833.51391	199.1840	Pi 34:2	[M-H]-	0.985019921899275			Lipids and lipid-like molecules	Glycerophospholipids	Glycerophosphoinositols	4138.6	7298.54	4864.35	5486.78	5350.76	3926.78	7443.49	5215.1	3519.11	4349.06	6505.84	3997.01	3913.02	8710.02	4366.37	5485.01	4050.23	6443.4	3825.07	4125.7	5191.32	5727.27	6917.7	4772.11	6686.82	7498.03	4520.34	4460.67	15407.6	14550.9	8302.04	13174.8	15302.1	13788.4	12781.2	14082.5	17628.1	15531.6	12736
M858T198	857.51230	197.5305	Pi 36:4	[M-H]-	0.941833775306912			Lipids and lipid-like molecules	Glycerophospholipids	Glycerophosphoinositols	745.239	1416.62	682.586	342.096	681.419	411.921	1231.93	1384.44	359.642	429.089	721.063	726.42	458.743	882.217	863.372	875.551	671.512	1110.18	379.903	1048.33	1526.25	2439.19	952.486	1301.84	921.032	1225.75	585.8	629.412	2815.8	3513.61	861.236	2249.04	2643.6	2774.89	2136.67	1801.51	2661.85	4219.34	2975.85
M860T197	859.52649	197.3600	Pi(16:0e/15-hete)	[M-H]-	0.943524305259466			Lipids and lipid-like molecules	Glycerophospholipids	Glycerophosphoinositols	1313.64	1160.5	794.04	924.057	1320.63	643.287	622.393	716.777	418.033	1194.01	778.16	455.024	903.611	762.969	980.767	698.198	878.003	1257.7	497.104	852.579	1399.83	951.841	799.02	543.575	1167.5	885.001	938.701	889.185	2463.88	3086.16	1210.13	2238.66	3341.04	2897.44	2137.05	1591.02	3085.37	4032.1	1587.75
M900T227	899.53715	226.8005	Pi(18:0/12-hepe)	[M-H]-	0.976970996720345			Lipids and lipid-like molecules	Glycerophospholipids	Glycerophosphoinositols	2949.35	2643.74	3086.72	2992.72	2243.04	2938.14	2275.86	3969.01	1391.5	3331.06	2991.87	3902.35	2411.43	1636.51	1819.52	1781.35	2505.39	1764.82	1756.61	2254.53	8662.49	2811.03	1858.28	2573.19	2803.51	2720.71	2418.53	2076.63	1957.21	1999.91	526.978	1381.64	2011.71	1784.91	1400.8	938.506	1666.32	1598.75	1927.65
M159T381	159.06488	381.0885	Pimelic acid	[M-H]-	0.981662620437109	HMDB0000857	C02656	Lipids and lipid-like molecules	Fatty Acyls	Fatty acids and conjugates	51266.4	51052.2	57093	55572.1	51149.3	58424	55613.1	54564.7	37716.1	58252	53103.2	57373.8	44145.8	53239.6	49936.9	52980.2	55232.8	51937.4	46578.4	63080.8	55015	74954.2	49071.3	57247.3	58265	53087.4	53322.1	56307.9	55662.4	56710.8	49738.4	52167.5	59224	48112.1	38909.1	42096.1	40980.2	36434.7	36797.2
M487T166	487.30084	166.2480	Polygalic acid	[M-H]-	0.784163712538752			Lipids and lipid-like molecules	Steroids and steroid derivatives	Hydroxysteroids	18141.2	19402.2	21248.4	17984.7	18080.1	16737.9	21638.6	23280.6	10729.2	18909	18025.7	14660.4	24075.2	39731.3	12247	40526.8	34489.1	17679	167658	27414.4	26912.1	27521.3	15419.3	14722.7	26290.9	9808.38	26294.8	19179.3	27136.2	21769.4	9516.69	20376.4	20125.4	33721	21345.8	8280.12	20031.6	28181.8	18965.2
M879T484	879.30598	483.7370	Prednisolone phosphate	[2M-H]-	0.838493720328587			Lipids and lipid-like molecules	Steroids and steroid derivatives	Pregnane steroids	395.582	424.838	742.865	690.737	371.504	294.852	567.887	747.5	401.846	662.585	411.535	642.82	187.857	512.231	476.396	695.707	704.709	673.384	367.528	603.017	448.358	736.643	399.249	607.74	600.788	522.469	720.563	562.972	2472.31	4592.96	3850.9	2188.05	4338.93	2895.18	3277.27	2616.21	1826.95	1573.48	1589.28
M381T225_2	381.18696	224.5470	Prednisone	[M+Na]+	0.959795156751272	HMDB0014773	C07370	Lipids and lipid-like molecules	Steroids and steroid derivatives	Hydroxysteroids	22526.2	23194.3	21151.3	22897.3	26591.5	21532	21557.3	22464.4	25152.6	23038.8	19557.4	22511.1	20557.3	20114.4	19951	20494.8	22183.6	20449.8	21618.9	21066.2	16701.7	21318.9	25480.4	21467.3	21588.5	23873	19263.1	23162.2	44126.2	45071	39600.4	48614.7	131205	31470.8	36644.2	44017.9	136706	37717.7	29776.5
M311T73	311.18379	72.5280	Pregna-4,16-diene-3,20-dione	[M-H]-	0.724800619230219	HMDB0000995	C03207	Lipids and lipid-like molecules	Steroids and steroid derivatives	Oxosteroids	912528	227257	206582	192757	950432	168521	186922	902355	154692	1.02402e+06	188015	133358	1.1669e+06	198538	179071	158906	145675	199296	182444	214565	884844	915588	280957	830547	159315	945446	807660	161654	181604	168906	203119	910757	235718	150523	160247	153723	1.07788e+06	1.0286e+06	186592
M315T109_2	315.21508	109.1940	Pregnenolone	[M-H]-	0.96540269452763	HMDB0000253	C01953	Lipids and lipid-like molecules	Steroids and steroid derivatives	Pregnane steroids	42173.8	12824	29145.3	55913.1	11863.3	12049.7	18587.9	30881.2	9231.78	15933.6	52838.2	24842.6	18706.6	8676.71	41998.5	14407.1	98796.2	78664.5	13145.8	79611.9	20211	14606.3	9393.68	15826.8	41322.5	17055.6	10139.3	23069.6	17646.2	18027.2	13781.3	10844.4	19204.7	21438.1	44862.8	15543.9	18559.3	26347.4	68517.7
M395T86	395.20637	85.7170	Pregnenolone sulfate	[M-H]-	0.980323393663115	HMDB0060382	C18044	Lipids and lipid-like molecules	Steroids and steroid derivatives	Sulfated steroids	49362.9	47875.5	106631	55212	40743.5	64696.9	46737.1	97030.5	40793.4	60096.5	47846.3	66112.6	41211.1	47879.2	71004.3	52812.7	55249.6	31117.5	98633.7	57604.1	44954.2	118190	76952.8	96670.4	58517.7	76894.3	65240.3	68471	79124.8	73477.9	58128.8	122307	114127	76786.3	47708.6	64451.9	83803.6	56706.8	45932.4
M337T30	337.25249	29.6660	Pristanic acid	(M+K)+	0.7534	HMDB0000795		Lipids and lipid-like molecules	Prenol lipids	Diterpenoids	37119.2	58044	29436.1	53945.4	19678.9	15231.2	15604	43588.7	30138.9	32865.8	57190.8	21922.1	31854.3	27408.4	11065.8	29803.8	44953.1	34462.7	24767	50234.2	11058.4	43854.6	24129.5	22534.4	21987.2	34583.6	51213.9	30024.5	57778	59465.3	35914.6	44075	33869.3	56618	46451.7	45760.5	40284.9	6991.21	11034.6
M487T227	487.28489	226.6560	Pristimerin	[M+Na]+	0.945037885288773		C08633	Lipids and lipid-like molecules	Prenol lipids	Triterpenoids	11349.8	11977.7	12069.1	12695.2	13635.6	12241.3	2582.83	12035.1	1280.19	7358.92	11702.2	12594.1	10243.5	13435.6	10517.5	3136.65	12393.2	11598	11410	10292.3	9922.64	14774.8	15946.6	5071.25	12501.7	14595.1	12106.6	13039.3	21533.2	19741.4	8983.04	21411.3	21589.1	16880	16356.2	18145.6	9164.34	6353.45	14289.9
M313T126	313.23537	125.6510	Progesterone	[M-H]-	0.940333844251198	HMDB0001830	C00410	Lipids and lipid-like molecules	Steroids and steroid derivatives	Pregnane steroids	276851	38028.5	107486	93416.3	207499	190115	158189	114390	146012	197116	490743	102911	230758	181629	166514	298785	114484	300361	112458	155138	212595	316317	173312	104016	95284.3	226970	206476	333185	177507	270578	172748	136010	192094	228754	72197.7	165031	144136	214562	207181
M553T388_2	553.26979	388.2235	Proscillaridin a	[M+Na]+	0.993837688018534		C12816	Lipids and lipid-like molecules	Steroids and steroid derivatives	Steroid lactones	8183.25	19491.5	11994.5	19434.8	9983.85	9521.41	13096.8	13732.5	24524.7	10671	19064.8	20509.6	14589.3	36540.9	9255.65	9712.48	30033	20639.1	35082	53741.9	12535.8	54651.7	48697.2	29644.2	16412.7	36290	13949.4	19952.5	743465	687215	866559	850741	728298	682882	575731	542672	547240	476930	419322
M333T36_2	333.20379	36.1550	Prostaglandin a2	[M-H]-	0.795318974702128	HMDB0002752	C05953	Lipids and lipid-like molecules	Fatty Acyls	Eicosanoids	211020	192531	177988	241279	190418	208192	190984	178743	93153.9	202559	189181	172823	179548	269910	244214	193861	170607	196488	230798	154184	200433	255034	219743	194804	164244	208564	206887	248979	293784	192943	259736	122790	254704	216259	109830	124287	167904	181897	307839
M333T138	333.20382	138.3090	Prostaglandin b2	[M-H]-	0.98004142598824		C05954	Lipids and lipid-like molecules	Fatty Acyls	Eicosanoids	313092	186036	224170	273858	251815	258299	207394	380188	155474	525112	384551	174194	351290	142602	164942	474419	159308	214455	233508	238510	186859	325986	221370	219488	201833	244091	309290	468079	373413	376174	134496	160759	204254	144530	276716	186490	360847	632749	327159
M317T105	317.20919	105.3935	Prostaglandin d1	[M-H-2H2O]-	0.991695353021715	HMDB0005102	C06438	Lipids and lipid-like molecules	Fatty Acyls	Eicosanoids	75098.7	66766.4	81632	83760.5	62473.9	63817	37898	77126	69673.7	89847.5	71627.7	98534.6	93268.5	99846.2	64515.6	68659.3	70018.8	96365.1	70587.7	72581.3	69518	82597.1	89120.9	81860.8	63961.8	81528.6	76277.7	98936.7	78127.6	77918.8	105471	82834.8	92880.3	75493.6	56627.5	71122.5	139249	93244.3	156750
M331T83	331.18840	82.9700	Prostaglandin d3	[M-H-H2O]-	0.73611150611432		C13802	Lipids and lipid-like molecules	Fatty Acyls	Eicosanoids	73495.5	161995	121757	113630	83792.1	197619	79111.6	115460	81287.2	218508	122709	206836	127133	200796	206642	293127	161678	122682	132498	176867	96462	125297	126109	171541	108826	302173	151213	119488	90833.1	171925	182276	138029	169990	133968	183879	121338	92806.9	197411	160069
M707T95	707.48177	94.8175	Prostaglandin e1	[2M-H]-	0.948801240512844	HMDB0001442	C04741	Lipids and lipid-like molecules	Fatty Acyls	Eicosanoids	14300.4	28239	15001.7	15620.4	16121.4	12987.8	1125.33	14065.6	13907.9	15768.6	12535.6	14651.5	10344	13984	14876.4	13676	6957.17	12776.5	14393.8	12769.2	13568.2	12737	13839.4	12295.4	19921.5	13651.6	12959.9	14859.1	14076.4	18353.4	15222	13524.7	15100.7	13125.6	11649.6	8713.04	17127.9	24404.4	15251.5
M570T504	570.26166	503.9810	Prostaglandin e2 p-benzamidophenyl ester	[M+Na]+	0.788722164075605			Lipids and lipid-like molecules	Fatty Acyls	Eicosanoids	1836.44	2686.82	2713.78	1285.36	2937.4	3267.51	2434.17	3478.45	1843.25	1252.84	2120.24	3614.8	2802.23	3064.16	1846.8	2406.28	2093.27	2021.24	2566.43	2715.95	2561.16	2585.07	2832.95	1916.9	3017.47	2409.84	2749.01	2644.82	2729.03	3560.9	2463.91	2619.8	3135.28	2974.48	2196.62	1996.77	2602.57	2983.17	2194.79
M355T185_2	355.24530	184.9590	Prostaglandin f1.alpha.	[M-H]-	0.745027845322026	HMDB0002685	C06475	Lipids and lipid-like molecules	Fatty Acyls	Eicosanoids	24309.2	27748.6	48139.7	38181.1	31774	22280.9	45567.1	25460.6	20354.4	23696.2	18497.4	24303.4	22342.4	42875.1	27929.4	28561.4	56121.6	22825.7	27440.9	23665.8	20987.6	43355	34522.5	24001.5	25968.9	24792.1	23893.6	31425.2	52340.8	53657.6	42154.5	48574.9	54110.6	9818.36	37490.6	44252.7	43554.8	37628	45656.3
M325T117	325.27228	116.5695	Prostaglandin f1.alpha. alcohol	[M+H-H2O]+	0.782577076521041			Lipids and lipid-like molecules	Fatty Acyls	Fatty alcohols	12183.1	11381.8	10296.5	11578.5	11953.7	13261.9	10480.9	11835.1	12581	11130.4	11863.8	12272.7	10460.3	12868.4	11017.9	10771.4	11920.5	12576.2	10451.3	12519.8	11667.8	14612.2	16060.1	12580.8	10934.9	12505.2	13476.8	11318.9	16906.5	12000	11068.6	14006.2	12369.9	18527.3	11032.9	22915.3	9757.55	21459.1	11774.9
M357T84	357.26085	83.9000	Prostaglandin f2.alpha.	[M-H]1-	0.910354832627328		C00639	Lipids and lipid-like molecules	Fatty Acyls	Eicosanoids	96782.4	95411.6	103535	92005.4	84301.8	100090	69078.5	88544.2	75455	130679	83185.2	54351.9	98065.1	103564	291287	99125.2	77566.1	94751.7	124106	140572	104544	128804	84709.7	128264	48605	87911.7	79587.9	122701	138945	152506	39521.4	104403	119031	129206	146037	61292.4	121508	52661.1	93933.1
M333T189	333.20372	189.3245	Prostaglandin k1	[M-H-H2O]-	0.982092356963288			Lipids and lipid-like molecules	Fatty Acyls	Eicosanoids	40427	37225.9	46910.7	40113.6	34905.9	43975.4	36928.8	34096.2	36313.1	41811.1	33101.6	31662.7	43333.6	40783.7	36728.2	37590.6	37295.7	42265.7	38512.2	45267.5	39669.4	58965.8	44738.1	51396.6	40306.2	40984.8	40113	44885.4	39393.2	30160.7	47547.4	28819.2	39307.1	34537.6	35450.6	32354.6	37671.3	41880.4	35253.2
M333T132	333.20474	131.9380	Prostaglandin k2	[M+H-H2O]+	0.728829704115997			Lipids and lipid-like molecules	Fatty Acyls	Eicosanoids	59475.8	57943	59410.5	59859.8	61307.2	56244.6	60531.4	73658.8	59890.3	50128.5	55742.9	55612.2	59423.9	60242.4	50784.4	60071.6	79538.8	60985.4	56455.2	56457.8	23512.9	66718	23928.5	60312.1	31153	57916.4	61954.6	62741.9	57468.7	55563	48490	67435.2	66921	44391.7	53235.4	63464.7	58647.1	52626.6	50867.7
M758T198	758.49301	197.6110	Ps 34:2	[M-H]-	0.70424909472789			Lipids and lipid-like molecules	Glycerophospholipids	Glycerophosphoserines	2112.03	2269.91	3678.32	2856.15	2921.38	2541.4	1550.93	2314.87	908.077	1921.74	1770.83	1771.62	2780.2	4155.94	2045.18	2171.68	2967.01	2568.99	3700.91	1466.42	1675.3	1769.34	1327.2	1904.81	1829.83	1700.43	1256.68	2654.11	7031.93	6858.99	2763.18	4701.3	9349.95	5889.74	5339.92	5400.81	6233.72	5949.08	6352.48
M749T35_2	749.43199	34.7570	Pulchinenoside a	[M-H]-	0.992888618286249			Lipids and lipid-like molecules	Prenol lipids	Triterpenoids	38468	43765	30041.7	54979.5	55964.2	44176.6	27904.4	46739.6	17179.1	25190.8	17235	36386.8	49580.3	41437.5	48067.7	52492.2	53813.9	44669.2	47508.1	36374.1	48432.5	44242.3	37257.1	72726.7	46781.3	49830.1	51457.2	48646.9	32012.2	23097	27770.2	11971.2	844.546	23192.8	25145.1	10236.1	37377.6	39330.9	27176.5
M483T410	483.21558	410.3790	Qingyangshengenin	[M+H-H2O]+	0.91037812210815			Lipids and lipid-like molecules	Steroids and steroid derivatives	Pregnane steroids	6678.32	6098.08	8103.53	5669.85	5622.41	6795.98	7043.28	8636.83	5433.64	5459.6	5349.29	8810.68	6392.34	9538.3	6121.89	7852.84	8109.72	6284.44	9708.63	13665.3	2634.51	9037.79	11393.6	5740.26	6712.4	6444.73	4521.66	9245.73	34821	33389.3	40956.8	41479.2	37140.9	31915.1	36713.2	40404.1	37504.5	29842.1	28308.8
M485T185	485.34338	184.8030	Quillaic acid	[M-H]-	0.725702946752435		C08972	Lipids and lipid-like molecules	Prenol lipids	Triterpenoids	19783.9	12716.4	13910.3	12732.1	9758.81	25018.5	9696.1	10452.5	11130.1	16451.2	13124.9	11137.3	9116.94	19849.4	6968.33	8166.11	21710.2	15554	7479.22	19268.8	24331.4	24894.1	16057.1	8842.05	13972.5	17804.6	21299.1	19061.1	20642	23448.1	20634.6	30318.5	21540.4	19592.1	17387.4	15172	14424.5	17195.5	15961
M301T35_1	301.21510	35.0980	Retinoic acid	[M+H]+	0.763442409338124	HMDB0001852	C00777	Lipids and lipid-like molecules	Prenol lipids	Retinoids	406786	411535	361187	510295	454574	350190	407181	400464	380655	369495	364204	341271	456051	403473	476698	435226	333792	382858	419099	328575	355974	331143	350407	395606	362592	326244	373412	370598	360396	396349	322170	419644	409833	323396	410282	351448	500114	361385	361090
M485T33_2	485.17799	32.9030	Rutaevin	[M-H]-	0.773190770016113		C08779	Lipids and lipid-like molecules	Steroids and steroid derivatives	Steroid lactones	44930.7	15950.2	55627	8966.82	13146.8	17794.9	22633.6	83532.2	32654.2	29863.9	60579.2	19212.2	17488.2	51572.5	51262.9	21405	62334.3	14479.3	12622.3	11228.6	12673.7	39562.4	11330.1	8256.45	7959.17	10753.1	55968.3	10926.2	60162.5	41831.6	38258.3	77842.1	55436.8	40538	48171	37533.8	9801.32	6699.85	55812.6
M597T409	597.29856	409.0180	Salannin	[M+H]+	0.852431472764685		C08780	Lipids and lipid-like molecules	Prenol lipids	Triterpenoids	6451.18	4973.89	17789.1	9282.78	7803.91	16168.4	7964.12	9047.07	9416.7	8231.07	4574.11	7709.77	8717.61	7114.25	9678.28	9132.25	8166.91	8114.54	18132	7724.9	5785.73	7440.11	8296.97	8992.99	14791.9	8181.87	8954.24	8025.75	1442	2663.71	2585.86	6858.57	6566.08	5314.19	5951.8	7899.19	6531.9	2416.92	2862.72
M185T40_2	185.11643	39.7430	Sebacic acid	[M+H-H2O]+	0.776013464406448	HMDB0000792	C08277	Lipids and lipid-like molecules	Fatty Acyls	Fatty acids and conjugates	202229	200666	154561	230520	213504	209161	188249	219280	186876	205004	171081	172978	167426	179656	193734	187350	195864	223177	188670	179749	186496	213061	201708	194438	173495	206389	204277	220729	330561	404582	353479	369891	389287	336841	309282	356110	374527	335887	326327
M428T144	428.36886	144.2780	Sorbitane monooleate - polysorbate 20 in-source fragment	[M+H]+	0.973325406690156	HMDB0029886		Lipids and lipid-like molecules	Fatty Acyls	Fatty acid esters	3629.89	1852.92	6860.76	7037.79	4490.81	4664.88	4243.07	5369.72	4053.23	1678.25	6219.78	2738.21	4885.45	4119.17	8044.89	6727.4	8171.71	5075.83	3932.33	4398.06	7123.45	21401.9	3707.01	5616.4	5275.19	5708.47	3541.77	4480.43	57114.1	21620	6020.36	14196.5	1592.18	4733.32	2918.64	4275.22	28974.4	4731.44	5541.6
M402T145	402.35602	145.1600	Sorbitane monopalmitate - polysorbate 40 in-source fragment	[M+H]+	0.983518703532082	HMDB0029887		Lipids and lipid-like molecules	Fatty Acyls	Fatty acid esters	13549.8	1564.6	1997.09	3127.65	4273.65	988.348	1239.08	2549.85	738.85	1725.87	2956.39	1345.79	11997.8	2112.56	4145.21	7883.43	13443.8	1898.36	918.527	890.518	2586.19	39352	4467.78	3213.99	8546.2	1872.87	1388.87	4753.9	70251.6	44108	4083.1	10942.7	3411.96	4291.86	2300.43	4295.16	25496.9	1232.64	2290.85
M430T144	430.38572	144.2255	Sorbitane monostearate - polysorbate 60 in-source fragment	[M+H]+	0.926343433085071	HMDB0029888		Lipids and lipid-like molecules	Fatty Acyls	Fatty acid esters	8562.16	3299.46	5452.94	5131.4	4141.9	5982.53	4971.17	3475.87	4033.27	3694.43	3861.05	4615.76	6067.93	2762.33	4253	2797.22	6898.41	2252.64	2371.64	3940.37	5191.76	18284.8	4336.12	1796.68	6954.8	5175.83	5133.31	2628.96	52365.3	31519.9	6933.82	12779.7	7158.73	11157	6809.03	9990.65	16006.8	5132.85	5085.42
M1068T275	1067.53758	275.1400	Soyasapogenol b base + o-hexa-hex-pen, o-c6h7o3(ddmp)	[M-H]-	0.970985925698718	HMDB0038721		Lipids and lipid-like molecules	Prenol lipids	Terpene glycosides	688.037	1190.25	822.511	452.299	723.37	645.305	1079.4	789.889	612.35	718.95	616.001	882.122	669.537	878.986	380.675	397.999	348.001	107.537	234.026	1542.2	442.855	2006.32	810.882	878.767	697.192	6594.89	863.555	882.349	257.327	1026.26	555.252	504.157	602.506	518.558	406.972	69.0439	134.815	151.873	158.9
M765T235	765.43818	234.7425	Soyasapogenol b base + o-hexa-pen	[M-H]-	0.863920617464786	HMDB0039518		Lipids and lipid-like molecules	Prenol lipids	Terpene glycosides	1432.55	1711.08	1447.86	854.127	1258.4	1462.12	1694.77	1553.28	1130.66	3062.45	987.057	544.081	875.884	1443.73	828.691	1237.69	1781.22	717.179	848.427	2148.35	1328.99	3526.14	1250.06	1673.22	881.066	3125.51	739.837	1785.01	483.439	878.646	624.295	488.733	321.862	813.314	212.79	723.465	363.991	594.628	645.275
M1038T263	1037.52816	262.6935	Soyasapogenol b base + o-hexa-pen-dhex, o-c6h7o3	[M-H]-	0.997064573192804			Lipids and lipid-like molecules	Prenol lipids	Terpene glycosides	70.0548	2850.89	828.674	894.565	247.071	1050.37	1222.11	824.432	744.048	1102.35	1175.83	1154.08	873.691	1082.47	701.019	323.352	603.586	482.834	769.271	1801.12	793.071	3638.45	1140.33	968.609	813.232	3474.46	1034.82	873.391	362.899	479.428	594.544	593.301	907.61	1181.9	453.386	115.372	1675.62	463.211	833.527
M942T284	941.50707	283.5720	Soyasaponin i	[M-H]-	0.804315626109076		C08983	Lipids and lipid-like molecules	Prenol lipids	Terpene glycosides	3785.16	4174.55	4826.83	3105.25	3625.43	5915.04	4417.14	5772.17	3020.27	5389.42	4272.91	5484.22	1978.67	5175.36	2086.13	2693.81	4100.77	4216.45	2116.88	7846.16	4861.42	13079.5	4781.13	5338.6	3453.43	21632	729.056	3302.93	4176.42	5546.14	4719.8	4051.84	3989.33	5231.08	2015.45	2662.49	2121.7	2645.21	1579.8
M911T271	911.49646	271.1680	Soyasaponin ii	[M-H]-	0.885554208572339		C12081	Lipids and lipid-like molecules	Prenol lipids	Terpene glycosides	3401.25	4169.58	3779.31	2298.13	2464.75	3203.07	3560.14	3273.46	2097.06	6353.99	2933.89	4132.04	1817.81	3739	1581.99	2295.18	3355.95	1884.86	1523.26	5708.53	2988.32	8243.73	2832.67	2951.66	2641.88	10212	2085.59	2689.95	3324.33	4605.79	4097.1	2672.37	2851.43	3843.51	1075.67	1574.9	1198.91	1459.25	1292.31
M277T149	277.21557	149.3625	Stearidonic acid	[M+H]+	0.955830128182305	HMDB0006547	C16300	Lipids and lipid-like molecules	Fatty Acyls	Lineolic acids and derivatives	1.07524e+06	1.13943e+06	1.27778e+06	1.1604e+06	2.12844e+06	1.52263e+06	1.25855e+06	2.02126e+06	1.17817e+06	1.14602e+06	1.17769e+06	1.17346e+06	998758	1.45315e+06	1.10603e+06	1.12355e+06	1.61258e+06	1.74168e+06	1.44533e+06	1.28458e+06	1.24952e+06	2.51228e+06	1.3362e+06	1.91736e+06	1.55542e+06	1.23285e+06	2.00669e+06	1.24241e+06	985403	1.25837e+06	1.17549e+06	1.25203e+06	1.33587e+06	1.42896e+06	1.28424e+06	1.00804e+06	961401	1.22234e+06	1.22019e+06
M1034T417	1034.38888	417.0510	Stearoyl-coa	[M+H]+	0.878167919498704	HMDB0001114	C00412	Lipids and lipid-like molecules	Fatty Acyls	Fatty acyl thioesters	1369.32	1282.64	1306.05	1241.21	1329.15	1201.95	1276.11	1247.17	1348.65	1264.78	1310.77	1301.56	1284.93	1345.04	1256.15	1505.67	1433.09	1294.35	1300.65	1306.23	905.066	1339.47	1529.73	1219.61	1566.3	1294.83	1286.18	1456.08	1370.38	1934.21	3302.31	3661.96	2160.28	627.045	2219.59	2458.91	2726.8	1695.64	1927.78
M665T314_7	665.32245	314.4660	Steviolbioside	[M+Na]+	0.812618132449961			Lipids and lipid-like molecules	Prenol lipids	Terpene glycosides	6179.21	6895.5	7073.1	2497.46	8094.72	6341.53	4000.01	7495.21	6804.81	7791.66	6992.82	3289.23	5840.45	7546.78	6042.68	4312.25	1927.3	5864.76	5290.86	6617.26	4872.25	7703.07	3167.55	6831.48	6562.92	3164.3	2786.68	7289.88	6693.31	6855.58	3254.47	7991.42	5866.63	4670.58	6919.56	5249.28	6519.11	4318.08	6039.1
M531T376	531.21393	376.4255	Strictosidine	[M+H]+	0.905745058151082		C03470	Lipids and lipid-like molecules	Prenol lipids	Terpene glycosides	3499.23	3854.34	2561.85	3135.82	3589.86	2312.24	2591.03	2089.19	3790.09	2721.8	3126.36	2904.85	2419.65	2991.55	3356.96	3827.28	1950.12	2215.95	2760.44	2430.02	1390.56	3169.76	1264.88	2622.5	2900.02	2335.16	2611.47	3053.8	3292.43	3747.97	4290.2	4898.7	4262.98	2995.17	2935.62	3772.62	3119.18	4241.24	1921.22
M389T238	389.21862	238.0695	Strophanthidol	[M+H-H2O]+	0.950378452571131			Lipids and lipid-like molecules	Steroids and steroid derivatives	Steroid lactones	11709.9	12840.1	15802.3	13996.4	13921.1	12583.9	11378.4	14455.9	13568.2	12760.1	13634.8	13407.5	13705.1	11293.1	11018.2	13726.3	12743.2	13436.6	14546.5	13159.6	13448.9	15857.7	15006	14813.8	13555.5	15761.2	15896.2	16849.1	20674.9	20539.4	15700.5	19633.1	19096	15452.3	18327.1	23081.6	22164.3	17000.1	17370.2
M369T160	369.22294	159.5000	Strophantidin	[M+H-2H2O]+	0.987126893418938		C19988	Lipids and lipid-like molecules	Steroids and steroid derivatives	Steroid lactones	107230	123504	78239.4	73996	93701.4	91468.2	74818.9	72225.2	41164.6	47685.3	78608.2	76828.8	69470.7	73193	54839.4	64759.4	72336.7	81542.3	107644	117382	96944.3	103528	117512	104697	78321.9	103986	38812.8	77586.4	76204.9	64537.5	75376.9	89440.6	72578.1	88517.8	79479.8	70459.9	74954.8	71182.1	81155.9
M173T369_2	173.08094	369.0295	Suberic acid	[M-H]-	0.895599786131957	HMDB0000893	C08278	Lipids and lipid-like molecules	Fatty Acyls	Fatty acids and conjugates	340761	296330	371827	337073	327443	342500	345619	360434	208520	354322	358278	382512	260935	350255	294325	342686	348729	312143	275907	455284	329436	547536	304219	339818	345734	347229	358591	346907	369581	372085	298876	328632	364926	290672	256419	258171	253500	223225	205691
M574T33_2	574.44738	32.7180	Sulfobacin b	[M-H]-	0.81122850283591			Lipids and lipid-like molecules	Fatty Acyls	Fatty amides	457775	420797	299892	483063	379874	415697	590222	515249	127450	496195	232267	614031	397522	362215	436504	487160	406226	388471	289519	455124	498146	328975	357356	460421	524631	396814	511856	483977	452065	324257	464225	429386	387434	470593	293047	186859	390508	348252	363306
M448T172	448.18284	172.3190	Sulprostone	[M+H-H2O]+	0.911555488275033			Lipids and lipid-like molecules	Fatty Acyls	Eicosanoids	21901.5	21637.4	19226.3	23035.1	32318.1	23947.5	29553.9	27114.2	35377.3	20253.6	24352.3	28915.6	8889.95	10703	11896.8	16531.1	13457.2	8756.98	18354.7	13105.4	15174.7	17658.4	18367.9	12779.6	10553.3	13685.9	15969.3	11984.8	2568.46	12162.1	5303.56	10333.2	3914.66	12037.1	8824.69	10221	13998.8	10220.5	11066
M473T395	473.12730	395.0850	Suxibuzone	[M+Cl]-	0.916206162118868	HMDB0042019		Lipids and lipid-like molecules	Fatty Acyls	Fatty acid esters	3182.09	2785.37	2826.49	2821.84	2852.76	2761.33	2781.98	3416.3	2512.05	3456.9	2812.05	3445.87	2732.98	3683.73	2889.98	3002.6	2674.3	3112.95	2751.78	3233.31	2738.11	3416.14	2728.53	3111.36	3319.1	2941.73	2888.68	2942.67	6260.29	8451.3	4076.28	5687.85	5590.62	4949.87	4629.94	6068.98	5668.92	4061.63	4408.12
M475T205	475.25111	205.2735	Tafluprost	[M+Na]+	0.977583290984017			Lipids and lipid-like molecules	Fatty Acyls	Eicosanoids	17279	14046.4	16365.4	17515.5	16233.7	17908.1	16369.1	17207.9	20070	16947.6	16154.7	17368	13932.9	18377.7	13785.4	14945.2	20857.1	14129.9	14998.2	20789.7	13760.1	19969.5	18433.6	17056	19174.7	18063.6	15549.6	13514.2	13547.9	8084.29	8747.54	10578.2	11621.7	14790.8	2908.21	10372.3	4321.59	8204.53	4366.22
M422T92	422.28895	91.6540	Talatisamine	[M+H]+	0.947362074827661			Lipids and lipid-like molecules	Prenol lipids	Diterpenoids	28727.2	19259.4	25128.2	45078	29549.4	37026	22790.8	33691.5	27357.7	23048.3	28254.1	37408.8	20849.9	20957.3	17574.9	19839.4	41845.5	23843.9	22299.7	26262.8	24768.4	49026.1	33833.4	32222.8	25798.2	37054	40529.2	53652.6	19224.6	21896.7	15538.7	18456	16687.3	9045.81	16680.8	18534.5	19921.4	16460.3	16056.6
M522T218	522.28616	217.6915	Tauroursodeoxycholic acid	[M+Na]+	0.785166509160971		C16868	Lipids and lipid-like molecules	Steroids and steroid derivatives	Bile acids, alcohols and derivatives	8519.45	6666.77	11098.1	11544.6	8699.93	7210.09	14923.2	8525.47	6230.22	21800.5	2785.57	9940.26	9968.28	8534.75	8117.28	6770.06	9129.05	8220.11	8594.16	9708.76	9122.13	9935.05	10230.2	7178.08	13116	5440.71	8113.22	13160.7	8014.85	5950.11	11593.6	13479.6	7930.8	8993.33	5819.92	13076.5	8757.81	14751.3	8537.77
M287T105	287.22017	104.9015	Testosterone	[M-H]-	0.9458525317875	HMDB0000234	C00535	Lipids and lipid-like molecules	Steroids and steroid derivatives	Androstane steroids	410027	333816	455330	332047	531607	429619	345327	365389	325801	323630	272219	355050	276344	443320	313248	302129	545871	325141	497384	612592	448213	453516	397968	519464	528799	628259	311382	427569	523986	564836	478793	396050	382171	623627	365510	303283	400680	394879	362250
M443T35	443.34897	35.0850	Testosterone decanoate	[M+H]+	0.959762007269732		C14607	Lipids and lipid-like molecules	Steroids and steroid derivatives	Steroid esters	166852	197070	210675	200986	234557	188545	211132	215372	266070	233329	215939	225939	185088	216721	261932	176938	152893	222484	232822	207842	202697	200902	245931	199097	183722	210418	209919	185348	238603	267812	179525	229055	242470	206657	266757	206237	198787	233582	216728
M223T148	223.16831	148.1280	Tetradecanedioic acid	[M+H-2H2O]+	0.871681947995621	HMDB0000872		Lipids and lipid-like molecules	Fatty Acyls	Fatty acids and conjugates	122815	103494	60786.3	62161.3	117501	64565.4	58615.9	35881.8	101004	66603	64523.7	91406.4	40909.9	131892	57687.2	67816.5	49111.7	51539.9	71800.6	67595.2	68679	70655.2	174258	79320.6	59571.1	72770.9	76078.9	62126	47037.3	52976.1	20080	50852.5	52723.5	45853.4	44673.7	48583.3	50628.6	46152.3	46006.4
M349T33	349.23560	33.4685	Tetrahydrocorticosterone	[M-H]-	0.910045976422158	HMDB0000268	C05476	Lipids and lipid-like molecules	Steroids and steroid derivatives	Hydroxysteroids	23036.3	16476.5	19899.4	20125	17483.3	14777	18503.5	136931	84801.9	28018	119143	19233.9	18086.4	18331.2	131266	23494.5	190804	21258.6	13342.2	11930.9	14002.7	24576.6	6032.43	168513	27903.5	24412.3	121074	198112	93649.5	134217	17500.6	22678.1	20993.1	91862.3	10158.2	80995.2	60658.7	15067.4	23163.2
M696T389	696.22085	388.8965	Thiofluor 623	[M+NH4]+	0.847400511362633			Lipids and lipid-like molecules	Prenol lipids	Monoterpenoids	25170.6	11377.2	5954.33	10128.9	8652.96	4578.66	8912.47	12176.6	15162.9	10503.5	4872.43	20083.1	9518.66	11509.1	6575.19	7181.52	15770.8	9716.27	39853.9	18510.4	7926.25	17882.5	18812.4	19218.3	6034.81	16323.2	16036.4	10839.4	7944.29	8450.64	10152.4	10458.7	7094.33	8234.8	6820.15	11260.6	9639.31	7188.2	8022.79
M416T133	416.36170	132.6530	Tomatidine	[M+H]+	0.900064270093178		C10826	Lipids and lipid-like molecules	Steroids and steroid derivatives	Steroidal alkaloids	13712.4	7505.32	9172.6	13371.2	9055.46	6367.5	9647.16	9066.51	6169.77	7352.87	10843.1	5816.09	7714.2	9604.18	5368.41	7145.95	12188.5	7636.65	2307.83	6323.99	25760.4	8843.31	9155.75	7830.48	7996.37	4523.73	12010.2	5414.68	10585.4	22192.8	15246.9	15390.6	6502.78	14373	4437.75	7308.52	8778.75	7386.85	7946.47
M159T160	159.02835	159.8320	Trans,trans-muconic acid	[M+OH]-	0.773565331252734	HMDB0002349		Lipids and lipid-like molecules	Fatty Acyls	Fatty acids and conjugates	83633.2	118986	154964	149846	108777	123033	85456.4	47773	79773	117281	61268	181174	100567	80446	168351	201460	111522	62836.9	75628.7	83683.5	80663.4	80809.8	242233	259958	69813.9	199307	125919	252000	189810	274561	279328	159209	196207	232767	214483	119526	329438	288437	132209
M143T66	143.03363	66.4340	Trans-2-butene-1,4-dicarboxylic acid	[M-H]-	0.719046972427055	HMDB0000393		Lipids and lipid-like molecules	Fatty Acyls	Fatty acids and conjugates	24264.4	20657.7	19091.1	21755.5	23600.9	31871.6	21342.9	24218.1	22759	31072	24941.3	27856.3	25011	28078.2	24215.8	22576.5	33021.8	30364.5	26819.7	31250.9	23214.5	43745	37290.7	40055.1	27353.5	44453.2	31120.5	33349.2	143455	145475	143175	172361	150287	113977	112415	80522.8	112340	120951	137067
M193T79	193.12180	78.6245	Trans-traumatic acid	[M+H-2H2O]+	0.95716105672083	HMDB0000933	C16308	Lipids and lipid-like molecules	Fatty Acyls	Fatty acids and conjugates	912884	503342	654405	587699	662033	620460	583471	765702	550166	421838	699810	799423	474798	654424	428790	478264	845229	594814	579007	664598	537176	1.28665e+06	771627	562893	569077	638852	606278	590900	584027	437088	491895	630440	602869	443086	342642	356973	444185	405717	316833
M265T151	265.25034	151.2130	trans-Vaccenic acid	(M+H-H2O)+	0.8775	HMDB0003231	C08367	Lipids and lipid-like molecules	Fatty Acyls	Fatty acids and conjugates	3767.66	39389.2	43165.6	46626.2	48919.3	7823.13	40777.9	39884	44979.6	41596.7	39907.9	38945.7	5462.58	41961.6	41592.9	41587.8	41491.1	5708.93	45842.4	46312.7	45662.6	49090.8	9274.97	46364.3	3855.91	44893.6	46792.6	2770.06	40446.4	2352.35	2101.34	4204.74	40427.9	43076.4	41642.1	5783.78	44439.5	44177	6563.42
M227T57	227.12708	57.4450	Traumatic Acid	(M-H)-	0.6173	HMDB0000933	C16308	Lipids and lipid-like molecules	Fatty Acyls	Fatty acids and conjugates	910052	724677	862479	850427	817198	873651	829341	844589	83351.1	1.22969e+06	816070	900547	675502	1.01284e+06	979447	879172	1.18186e+06	1.13657e+06	778757	1.62022e+06	1.13338e+06	1.75287e+06	1.00586e+06	918584	891202	1.05791e+06	813034	1.06015e+06	1.07384e+06	807272	664839	897087	912702	714532	620091	683704	717768	551547	644505
M339T384	339.15341	384.1520	Triamcinolone acetonide	[M+H-C3H9FO2]+	0.83995732801905		C08183	Lipids and lipid-like molecules	Steroids and steroid derivatives	Hydroxysteroids	6770.89	7974.82	7981.18	5558.54	7958.87	6935.65	8143.7	7387.54	10150.7	6371.99	6276.19	10876.6	5957.2	11522.8	5010.32	6412.35	5928.14	7951.01	4983.73	8678.54	5487.79	9483.99	8835.42	7564.33	10519.3	7715.23	8859.39	7237.77	8825.57	9561.64	6086.39	7319.07	8237.93	6872.38	6634.05	4938.88	5602.77	4746.34	5379.14
M353T38_2	353.33863	38.0280	Tricosanoic acid	[M-H]-	0.950250204992047	HMDB0001160		Lipids and lipid-like molecules	Fatty Acyls	Fatty acids and conjugates	103852	116038	130195	166518	185589	153036	50385.8	97665	74966.8	105259	66533.9	80623.2	63577.2	50935	66041.8	116371	43998.4	139727	84462.5	34301.3	114918	31454.2	131373	113256	63229.4	124171	75453.5	118200	43650	35630.1	52506.2	47098.6	6475.92	60900.8	63761.3	38994.4	60356	66580.3	46183.3
M577T148	577.35353	147.9210	Trillin	[M+H]+	0.718602022549442		C20709	Lipids and lipid-like molecules	Steroids and steroid derivatives	Steroidal glycosides	13414.1	13964.5	15649	14070.3	9513.44	5716.44	15385.2	15120.1	24946.9	13570	10513	8591.68	11100.1	13733.5	14016.3	16587.9	15523.3	16461.2	14797.6	14725.1	14783.3	15458.8	14636.3	15229	15918.3	14923.6	8622.68	14793.9	13150.9	16613.8	13509.8	14302.2	4484.64	11788.2	13269.2	14714.3	15863.5	7002.4	13791.6
M215T319	215.12714	318.9880	Undecanedioic acid	[M-H]-	0.996213023453753	HMDB0000888		Lipids and lipid-like molecules	Fatty Acyls	Fatty acids and conjugates	216200	189394	233529	203949	191775	208977	202489	190496	174716	175629	183185	215214	197060	185831	170945	203121	189400	172792	179445	215723	185976	249209	218208	205894	194995	216347	190054	197635	177863	115454	94279.7	132124	109012	102660	113161	94539	106335	108987	92084.9
M359T88	359.27652	87.9450	Ursocholanic acid	[M-H]-	0.885087300781933		C19642	Lipids and lipid-like molecules	Steroids and steroid derivatives	Bile acids, alcohols and derivatives	25893.9	48437.9	106974	50257.7	49650.9	110904	110002	47973.5	15597.3	67713.1	22816.9	29135.2	98404.8	107002	38050.7	59396.4	51600.6	21596.1	39797.4	89987.9	47826.7	50301	39330.2	54866.1	31664.7	123793	115591	50715.5	26061.1	36322	23032.9	44865.2	41958.7	72063.3	26488.2	20919.2	15922.4	42157	88249.9
M235T38	235.16850	38.1610	Valerenic acid	[M+H]+	0.780026937803462		C09743	Lipids and lipid-like molecules	Prenol lipids	Sesquiterpenoids	402216	302785	301415	276085	364405	487092	359480	314897	304724	272661	299079	314319	605119	345269	262643	337282	321756	318345	346561	319668	324355	326484	344404	332519	320233	352994	293132	299145	325354	346115	311461	312406	557741	265707	306475	307238	315899	282392	341654
M686T407	686.22951	406.9660	Wilforine	[M+H-C9H10O4]+	0.937539953942171			Lipids and lipid-like molecules	Prenol lipids	Terpene lactones	1869.28	5865.94	2746.84	4145.28	7700.33	4363.87	5414.64	5814.82	5643.62	5528.65	5499.83	5548.8	5909.73	5622.92	5568.59	6032.86	5528.13	2778.22	5478.83	5163.39	4902.92	5500.14	5914.74	5052.82	5734.59	5631.2	2601.35	5802.41	5759.32	4951.37	5843.54	7213.5	5049.46	2913.42	3422.68	6927.19	8746.04	5803.11	2593.25
M429T365	429.13688	365.0370	Wortmannin	[M+H]+	0.944643661664068		C15181	Lipids and lipid-like molecules	Steroids and steroid derivatives	Oxasteroids and derivatives	5376.55	6104.9	7421.67	6302.23	6136.15	6543.55	6293.05	6634.75	6241.18	6813.86	6693.58	4464.7	5215.36	6225.95	5159.19	6742.69	8032.39	7789.66	5691.05	5965.12	5301.33	6162.95	4763.37	4731.5	7406.3	4770.55	6091.45	6496.15	11109.6	10731.6	8586.93	9657.45	10390.2	7378.99	8445.96	9303.37	10624.5	7458.22	8167.19
M147T36_2	147.11577	35.8070	Zerumbone	[M+H-C4H8O]+	0.825787333314955		C20262	Lipids and lipid-like molecules	Prenol lipids	Sesquiterpenoids	215796	210367	211189	202919	249365	203448	241255	205693	223175	185196	6846.85	235454	206133	242376	202865	4177.51	223553	228711	217894	224980	219152	5801.33	250583	3661.89	3405.83	228241	216331	211132	228670	225861	194005	247224	229095	194223	207076	200027	209456	2507.22	197634
M263T466	263.03841	466.2310	2',2'-difluoro-2'-deoxyuridine	[M-H]-	0.901162630593208			Nucleosides, nucleotides, and analogues	Pyrimidine nucleosides	Pyrimidine 2'-deoxyribonucleosides	6310.96	6507.73	6574.28	7419.02	8575.37	19768.8	5640.08	7018.89	5613.51	7574.73	7528.01	9691.35	5510.7	5812.06	16394.6	5750.12	5373.05	6806.73	17656.8	11756.6	15165.1	7477.69	4613.51	10768.7	6728.93	16342	6714.99	26211.7	8757.07	8865.88	19414.6	7806.5	9942.52	7546.41	9977.05	7403.92	6681.97	16002.6	24037
M615T381	615.11911	381.3355	2'-deoxycytidine 5'-monophosphate	[2M+H]+	0.958863705844915	HMDB0001202	C00239	Nucleosides, nucleotides, and analogues	Pyrimidine nucleotides	Pyrimidine deoxyribonucleotides	1419.58	694.899	1022.82	2575.81	868.18	1889.38	2415.93	958.792	2466.08	1326.29	2055.02	3596.15	2459.88	2271.62	2404.51	2223.56	2480.33	1476.68	5823.06	4646.7	2423.45	4162.59	2602.98	915.934	2798.22	3495.55	989.164	1209.7	4631.89	3590.8	5246.36	5892.01	3570.83	5177.86	3963.89	2553.49	5131.68	5312.14	2167.81
M281T400_1	281.10560	400.0560	3'-O-methyladenosine	M+	0.882	HMDB0006023		Nucleosides, nucleotides, and analogues	Purine nucleosides		6724.93	10400.4	10956.5	14185.8	10944.5	10541.3	9985.46	18770.3	10470	9901.74	11517.7	10724.5	12235	12321.5	10593.2	9330.51	17418.9	9626.15	12930.5	13111.8	11142.8	11175.4	12434.2	13197.6	13211.5	6511.02	11012.8	13024.6	32334.7	38489.5	33247.2	36998.7	34143.1	2415.41	33114	35890.3	31244.3	32626.1	32169.6
M255T109	255.12151	108.8085	5-ethyl-2'-deoxyuridine	[M-H]-	0.833718060805904			Nucleosides, nucleotides, and analogues	Pyrimidine nucleosides	Pyrimidine 2'-deoxyribonucleosides	60203.7	48807.8	56214.9	52743.5	52206.8	35629.8	46429.7	53738.4	22268.9	47610.3	35591.7	36395.4	47396.5	98740.5	35560.9	48506.9	34751.1	49735.8	45377.4	75693.3	41905.5	58568.6	39932.5	54355.8	45181.3	60867	48283.8	62367.5	85326	103044	57749	82690.9	108030	61741.1	50446.2	54424	65599.6	61069.2	46495.5
M126T180	126.06571	180.1270	5-methyl-2'-deoxycytidine	[M+H-C5H8O3]+	0.972052809510576		C03592	Nucleosides, nucleotides, and analogues	Pyrimidine nucleosides	Pyrimidine 2'-deoxyribonucleosides	94636.7	80935.5	96947.4	86357.6	93518.9	91899.9	100987	100039	97080	88993.3	97017.4	107606	84235.1	85845.3	72789.1	89624.8	87902.2	82985.5	94106.7	106235	108318	101534	107134	105641	94747.7	109298	96693.4	95851.6	332196	466184	399370	422609	391087	378862	289838	299165	354901	320098	278491
M337T453	337.05374	452.6870	5'-phosphoribosyl-5-amino-4-imidazolecarboxamide (aicar)	[M-H]-	0.8210809774939	HMDB0001517	C04677	Nucleosides, nucleotides, and analogues	Imidazole ribonucleosides and ribonucleotides	1-ribosyl-imidazolecarboxamides	12334.7	23530.1	11578.7	24109.7	12558.8	14784.1	21341.4	27011.6	603.951	11767.2	23628.1	13000.7	20587	13923.9	26041.3	11085.8	17841.3	26195	9870.77	11559.5	10886.3	30951	13289.8	20328.1	22332.6	30394	15968	42071.9	53395.1	49925.9	55828.9	43005.3	64211	42984.4	41234.3	46060.3	30380.8	47909.8	53954.2
M268T159_1	268.10384	159.3170	Adenosine	[M+H]+	0.999510908618605	HMDB0000050	C00212	Nucleosides, nucleotides, and analogues	Purine nucleosides		379197	310342	381353	394576	331451	302970	464832	682272	510356	450140	546250	434622	278082	201550	173554	409645	265741	297801	501227	323697	280984	308913	153479	251625	372677	227147	192908	292122	54979.2	51350.9	17928.9	31990.7	27921.1	22817.1	17293.5	25993	23941.6	23271	15603.7
M558T431	558.06182	431.1480	Adp-ribose	[M-H]-	0.913726523439311	HMDB0001178	C00301	Nucleosides, nucleotides, and analogues	Purine nucleotides	Purine nucleotide sugars	1961.51	1840.58	1481.72	1559.62	1714.92	2068.6	1952.92	1452.86	1770.82	1720.21	1472.03	1929.57	1643.74	1668.85	1767.34	1875.78	1451.06	1690.37	1352.24	1644.28	1625.46	1680.9	1616.79	1547.51	1749.47	1552.94	1545.88	1728.62	2467.03	1531.72	1416.95	1850.92	1505.33	1265.87	1374.31	1175.31	1379	1306.03	1148.65
M330T279	330.06942	278.6530	Camp	[M+H]+	0.809664410443443	HMDB0000058	C00575	Nucleosides, nucleotides, and analogues	Purine nucleotides	Cyclic purine nucleotides	6410.98	5833.73	6553.47	6296.69	6603.93	6630.81	6410.47	6255.84	6772.77	5834.41	6404.24	5562.49	6092.92	6394.01	6148.68	6517.41	5998.26	6108.87	5957.78	6130.47	5663	5958.13	6292.41	5870.69	6985.12	6110.97	5852.09	6248.35	20831.4	37725.6	26021.4	23122.4	36996	33879.5	26627.2	22635.8	21516.6	23513.7	21117.5
M269T158_2	269.13826	158.0190	Cordycepin	[M+NH4]+	0.890197511746158		C08431	Nucleosides, nucleotides, and analogues	Purine nucleosides	Purine 3'-deoxyribonucleosides	72606.9	47415	39226.4	45265.6	47752.6	38492	49253.5	111317	42364	44402.4	42529	69746.6	35389.4	50008.9	58397	88153.9	54586.2	51911.8	39076.3	44888.9	47427.5	50893.3	49718	42233.5	43185.4	57278.3	37992	65408.3	19252.8	49666.4	40738.4	15957	44080.9	28524.9	38939.5	36791.4	7608.21	24587.9	13363
M244T234	244.09533	233.5200	Cytidine	[M+H]+	0.998875102930526	HMDB0000089	C00475	Nucleosides, nucleotides, and analogues	Pyrimidine nucleosides		20762.9	14838.2	9565.16	14860.1	26130.1	12501.3	13158.2	16161.4	7421.65	14006	8152.26	8493.52	14132	15129.9	7855.84	8370.46	18219.7	7770.93	24855	10254.5	18159	9329.2	13130.4	12978.3	10636.5	5594.82	14370.2	14145	126249	174192	163153	164703	183513	152508	127129	145712	131762	107914	125093
M306T296	306.04870	296.4370	Cytidine 2',3'-cyclic phosphate	[M+H]+	0.896459235241868	HMDB0011691	C02354	Nucleosides, nucleotides, and analogues	Pyrimidine nucleotides	Cyclic pyrimidine nucleotides	2865.02	1076.99	1719.54	1295.22	691.768	1126.9	1077.11	802.694	1125.8	2612.75	3087.12	3819.29	1072.23	4140.58	2541.44	868.81	553.413	974.484	972.554	695.591	2777.3	1367.2	3683.43	3315.37	1311.79	3700.08	1121.87	849.181	1238.95	7657.92	1022.31	7757.39	7267.14	6924.46	743.485	7257.76	674.21	7081.81	6158.83
M631T450	631.16831	450.0880	Cytidine-5'-monophospho-n-acetylneuraminic acid	[M+OH]-	0.820202961591933	HMDB0001176	C00128	Nucleosides, nucleotides, and analogues	Pyrimidine nucleotides	Pyrimidine nucleotide sugars	3490.36	2798.15	3741.85	3029.95	4037.48	2804.41	3257.33	3669.01	3085.84	4022.28	2523.9	5612.25	3776.81	3972.81	3066.99	5239.66	4080.81	3837.68	4314.68	3987.91	2974.37	5013.9	4303.53	4546.57	4762.53	6378.31	3683.58	3585.27	3366.27	3354.1	2573	3361.64	1974.44	2744.26	2799.24	3105.54	2937.26	2389.52	1368.33
M136T155_2	136.06176	154.6860	Deoxyadenosine	[M+H-C5H8O3]+	0.995712651221046	HMDB0000101	C00559	Nucleosides, nucleotides, and analogues	Purine nucleosides	Purine 2'-deoxyribonucleosides	1.02509e+06	821356	831563	1.00194e+06	841398	691749	952482	1.31603e+06	2.18648e+06	878891	1.07195e+06	1.13623e+06	829893	1.53278e+06	588392	948652	1.40904e+06	902569	1.92257e+06	2.20711e+06	1.41016e+06	2.12199e+06	1.58643e+06	2.55398e+06	939097	1.41636e+06	2.02243e+06	1.30801e+06	1.49737e+07	1.62073e+07	1.76858e+07	1.60981e+07	1.53263e+07	1.7708e+07	1.49806e+07	1.58946e+07	1.68177e+07	1.55109e+07	1.54698e+07
M321T405	321.06050	404.8210	Deoxythymidine 5'-phosphate (dTMP)	[M-H]-	0.765210363306427	HMDB0001227	C00364	Nucleosides, nucleotides, and analogues	Pyrimidine nucleotides	Pyrimidine deoxyribonucleotides	15595.1	14713	13055.1	16160	19832.7	7431.36	12739.9	15224.5	10015.2	14017.5	16159.1	32434.1	8330.67	16964.6	10029.1	9585.34	18233.3	6216.06	7653.77	25534	5359.7	35057.6	19660.6	23728.9	12510.6	37247.1	24189	23896.3	56587.8	105738	57486.8	63815	83096.3	37198.2	31201	77560.3	27036.7	20786.9	21142.3
M282T260	282.08192	260.3965	Guanosine	(M-H)-	0.9927	HMDB0000133	C00387	Nucleosides, nucleotides, and analogues	Purine nucleosides		9102.09	7909.09	9565	9537.19	8418.68	8002.48	13080.5	12116.5	4927.55	9164.12	12154.7	8125.61	9557.29	6843.93	4371.31	8435.34	8186.51	6740.57	10234.4	10945.3	7600.45	11736.8	4818.97	7808.99	9340.84	4611.75	7345.46	7407.83	3722.52	4925.94	4682.16	3745.58	5812.95	3599.41	604.63	1540.89	3436.41	2797.2	2722.98
M344T329	344.03696	329.0960	Guanosine 3',5'-cyclic monophosphate	[M-H]-	0.93738019038673	HMDB0001314	C00942	Nucleosides, nucleotides, and analogues	Purine nucleotides	Cyclic purine nucleotides	3344.48	3774.64	2980.57	3363.63	3600.37	3383.83	2703.17	4660.88	2868.95	3711.4	4020.76	2978.21	3168.06	3348.75	2581.95	3609.24	3542.52	2922.79	2840.02	3833.81	2289.16	6900.1	3249.79	3115.47	3308.46	3398.32	2981.47	2802.17	1940.1	1691.9	1769.84	1834	2476.42	1566.69	2150.71	1971.21	2113.38	1825.03	1783.24
M669T149	669.12060	148.5885	Nicotinamide ribotide	[2M+H]+	0.757843611348111	HMDB0000229	C00455	Nucleosides, nucleotides, and analogues	Pyridine nucleotides	Nicotinamide nucleotides	10932.2	15938.5	18272.7	16836.6	10787	14773.4	9722.49	15601.5	14041.2	15797.4	12821.8	14862.2	16712.8	17776.2	10769.6	11800.9	19501.6	12676.4	12562.5	14013.9	11132.3	19029.1	15982.3	17750	17017.1	15054.5	21264.7	17333.8	26040.3	17825.6	17703	21444.1	23229.8	21565.3	26813.8	25326.2	22209	26171.6	27731.3
M494T277	494.22682	277.3240	Puromycin	[M+Na]+	0.91528802084419		C01610	Nucleosides, nucleotides, and analogues	Purine nucleosides	Purine 3'-deoxyribonucleosides	16795.9	12850.6	14347.2	17212.9	11742.1	14656	16773.6	14159.1	10933	13303.7	13248.8	6881.01	22753.5	23582	18116.1	24170.7	19936.4	19987.1	18742.4	14689.5	16943	17724.8	16586.6	24487.9	25094.2	14044.5	19539.6	23960.5	7552.7	10441.3	8310	9126.57	13543.8	10419.5	6524.6	8873.37	7938.18	8814.81	7530.91
M407T299	407.11506	299.4660	S-adenosyl-l-homocysteine	[M+Na]+	0.817570291923459	HMDB0000939	C00021	Nucleosides, nucleotides, and analogues	5'-deoxyribonucleosides	5'-deoxy-5'-thionucleosides	15227.8	13146.6	10690	12814	6723.77	10683.8	17841.9	16238.6	17952	12739.3	13321.9	21878.2	9329.84	12164.6	15802.5	14308.5	6468.36	11851.5	3001.02	14052.8	23753.6	12999.3	19104.7	12694.1	6508.18	23987.2	3855.63	3748.28	16924.1	13765.6	15341.4	15189.2	14037.1	16477.1	16695.1	13297.6	16477.5	15958.3	15511.1
M565T454	565.04332	454.3810	Udp-galactose	[M-H]-	0.915752061470802	HMDB0000302	C00052	Nucleosides, nucleotides, and analogues	Pyrimidine nucleotides	Pyrimidine nucleotide sugars	2311.63	2747.37	1502.13	2626.11	2735.76	2148.64	2731.29	2261.05	2400.71	1189.36	2263.56	923.355	2977.75	2238.25	2693.64	2547.65	1643.71	2790.49	2281.02	1429.69	2168.92	2294.83	2572.89	1201.27	2610.73	1970.29	2590.04	755.756	4298.96	3826.11	3018.3	3882.47	3099.05	2311.79	1937.91	2766.07	2228.96	2174.61	2060.01
M606T442	606.07037	441.7955	Udp-n-acetylglucosamine	[M-H]-	0.987875683027618	HMDB0000290	C00043	Nucleosides, nucleotides, and analogues	Pyrimidine nucleotides	Pyrimidine nucleotide sugars	1530.82	1491.54	2036.54	1709.08	1370.6	1419.38	1449.91	2112.88	1037.35	2672.15	1736.54	2196.47	1413.37	2426.93	1514.46	1181.56	1900.52	1229.86	1324.19	2264.25	1250.94	4424.67	2455.12	2637.58	2667.19	2649.7	1602.31	2746.77	7237.22	4529.59	4519.51	7293.72	3574.86	3720.38	3322.59	3698.79	3257.17	3327.68	2765.77
M363T257	363.05673	256.6460	Xanthosine 5'-monophosphate	[M-H]-	0.727255961412951	HMDB0001554	C00655	Nucleosides, nucleotides, and analogues	Purine nucleotides	Purine ribonucleotides	13514.3	5697.75	3684.54	4137.31	6796.82	4471.66	11848.1	4109.82	1853.6	4747.11	4431.74	4567.68	5731.28	3396.2	14566.6	6698.96	3988	5761.46	5924.33	4775.76	4533.97	4363.21	3740.19	4008.68	6009.92	4074.52	4555.97	4592.85	8042.66	7658.31	6425.89	6632.07	8899.68	5511.65	5628.87	6621	7936.04	5832.15	4804.21
M215T418	215.06555	417.7805	(+)-6-aminopenicillanic acid	[M-H]-	0.725433821073652	HMDB0060618	C02954	Organic acids and derivatives	Carboxylic acids and derivatives	Amino acids, peptides, and analogues	10292	9294.19	12354.3	9007.74	9907.65	9797.86	9998.58	8894.51	6718.13	8207.87	8233.33	11330.8	7441.8	6615.5	8321.71	10199.7	6836.28	7553.95	8868.27	7544.43	11760.9	7684.68	6667.1	7554.2	8761.64	6677.79	6805.27	7874.37	3965.13	4648.98	3691.64	2826.81	4219	3090.18	3360.44	3627.55	1955.19	2475.8	2979.3
M326T202	326.10023	202.1470	(2s)-3-(4-hydroxyphenyl)-2-[[(z)-3-(4-hydroxyphenyl)prop-2-enoyl]amino]propanoic acid	[M-H]-	0.725379181781245			Organic acids and derivatives	Carboxylic acids and derivatives	Amino acids, peptides, and analogues	8103.73	8249.09	9978.93	6554.36	8643.61	7355.63	8587.6	9841.43	5774.27	7675.47	7847.89	7785.28	8624.27	7809.69	7842.94	8042.69	7604.83	6548.79	7657.85	7679.38	9226.34	10741.6	5920.9	9024.66	7858.51	7410.79	7267.51	9275.04	7622.85	5318.6	8488.94	8380.1	11086.9	3900.27	5915.17	8545.07	9109.33	12021.7	4066.82
M676T243	676.43260	242.9740	(3s,6r,9s,12r,15s,18r)-3-butan-2-yl-4,10,16-trimethyl-6,9,12,15,18-penta(propan-2-yl)-1,7,13-trioxa-4,10,16-triazacyclooctadecane-2,5,8,11,14,17-hexone	[M+Na]+	0.768787973191501			Organic acids and derivatives	Peptidomimetics	Depsipeptides	2958.28	1646.97	2526.75	2514.19	3357.41	2502.59	2840.91	3607.8	3485.21	2895.24	2795.53	3088.74	3155.21	2517.43	1783.92	2874.75	2985.05	2756.62	824.96	2891.55	2037.84	5933.21	4375.4	3664.51	1877.78	3531.09	1451.94	2622.46	3605.72	2530.67	2781.22	3755.31	2771.85	3535.44	3501.66	2879.43	3581.52	3137.49	3428.36
M393T39	393.15402	38.9350	(e)-3-(4-acetyloxy-2,3-dihydroxy-2,5,5,8a-tetramethyl-3,4,4a,6,7,8-hexahydro-1h-naphthalen-1-yl)prop-2-enoic acid	[M+K]+	0.731021879485405			Organic acids and derivatives	Carboxylic acids and derivatives	Dicarboxylic acids and derivatives	5259.16	55117.1	5645.34	69759.5	58111.2	41992.1	5992.21	4273.14	65034.5	55948.4	4651.94	56482.4	56297.8	11154.5	61649.4	14573.8	8053.71	61030.1	55266	59073.7	64790.2	61409.5	58229.9	61359.5	13224.3	47567.4	13231.9	15520.9	58636.7	9482.1	14220.9	64643.2	56652.5	62994	10860.4	63778	23132.3	5235.72	8663.14
M181T79	181.01587	79.2325	(n-(-2-acetamido))-2-aminoethanesulfonic acid	[M-H]-	0.834416270268229			Organic acids and derivatives	Organic sulfonic acids and derivatives	Organosulfonic acids and derivatives	229848	84815.2	192111	103465	234584	187818	231438	228973	89697	197959	114361	269699	92817.7	216158	206781	181898	209767	188739	153301	227016	233222	205975	170674	129016	223766	263016	161111	249443	284614	320296	258810	139127	255274	210721	248010	184616	171204	180988	114154
M147T404	147.02931	404.0420	(S)-2-Hydroxyglutarate	[M-H]-	0.992206696354811	HMDB0000694	C03196	Organic acids and derivatives	Hydroxy acids and derivatives	Short-chain hydroxy acids and derivatives	353183	459938	761408	592298	660055	663058	580617	621845	546416	625245	595784	836295	353218	583856	363222	432993	609054	401810	455822	879179	302055	1.05589e+06	613505	571489	618891	652950	579491	635038	978566	912955	1.06687e+06	951428	978039	1.00335e+06	774664	1.06233e+06	805227	728295	804465
M919T128	919.36912	128.2650	.alpha.-amanitin	[M+H]+	0.961131290298423		C08438	Organic acids and derivatives	Carboxylic acids and derivatives	Amino acids, peptides, and analogues	988.202	3215.54	3806.44	4143.12	3805.69	4441.98	4321.97	3801.11	8373.82	6155.69	4093.2	17953.4	3619.62	3954.65	3384.03	3910.33	4082.65	3749.98	3164.7	4640.7	3269.66	4881.71	5613.31	4093.96	5241.3	4729.09	4926.18	3867.8	4197.56	4357.42	3925.35	4743.66	4714.05	7490.7	4079.5	3873.4	3725.64	3739.34	3146.37
M401T146	401.08554	146.1780	.alpha.-carboxybenzylpenicillin	[M+Na]+	0.955386785164965	HMDB0014717	C06869	Organic acids and derivatives	Carboxylic acids and derivatives	Amino acids, peptides, and analogues	32249	51918.4	50365.5	32842.5	42013.1	29193.8	34126.4	34482.3	36204.4	33046	33714.8	33450.8	32571.8	24928.2	37720.9	42140.2	33875.3	33537.4	36327.8	26421.5	29275.7	50927.9	26941	29165.5	30392.1	38724.2	32173.4	51179.5	28943.8	61617	30659.6	31180.7	40290.5	24609.9	34690.7	40262.8	33291	33904	30313.2
M408T283	408.13359	283.3910	.alpha.-d-glucose pentaacetate	[M+NH4]+	0.836026636635862			Organic acids and derivatives	Carboxylic acids and derivatives	Pentacarboxylic acids and derivatives	2350.32	2159.12	2810.29	2225.09	2868.77	2208.68	3000.17	2296.7	2622.6	1927.26	2067.21	2157.29	1646.3	2194.28	2095.99	2518.86	2303.98	2306.63	1959.42	2742.31	2309.11	3312.7	2599.52	2072.49	2314.44	3135.02	2276.09	1816.99	2746.08	8789.46	7179.51	7684.74	3214.11	7728.8	6028.69	6659.47	6946.14	3786.82	6176.88
M262T402	262.12775	402.0230	.alpha.-L-Asp-L-Lys	[M+H]+	0.801328766481328	HMDB0004987		Organic acids and derivatives	Carboxylic acids and derivatives	Amino acids, peptides, and analogues	70865.2	90452.7	72975.3	74189.5	59464.9	70218	72154.6	79495.7	67186.8	73172.3	98525.5	65226.3	83872	78786.9	13619.4	75035.5	29997.4	86106.2	111274	75161	30882.1	72371.2	53767	91055.9	34316.7	125121	54958.5	86249.5	988863	403617	413425	557387	273278	317356	361390	1.22988e+06	271991	426136	1.00607e+06
M263T430	263.08646	430.1940	.alpha.-L-Glu-L-Asp	[M+H]+	0.93597197279874	HMDB0028815		Organic acids and derivatives	Peptidomimetics	Hybrid peptides	8056.59	10049.1	9263.08	7988.36	12443.3	8881.62	19009	14352.4	26617.9	15077	13572.8	17618.1	16064.9	22091	14840.6	22940.5	21744.5	16512.9	30007.4	16012.9	14102.5	21248.8	17170.3	15471	23306.4	17401.6	18592.8	16356.3	23318.1	28480.2	31404.4	25145.9	27236.7	24475.7	25898.8	33697.8	30999.5	28469.7	27784.9
M104T358	104.07098	358.4085	.gamma.-aminobutyric acid	[M+H]+	0.916207334559846	HMDB0000112	C00334	Organic acids and derivatives	Carboxylic acids and derivatives	Amino acids, peptides, and analogues	996413	875286	1.12534e+06	941859	964921	1.00046e+06	1.03044e+06	1.04178e+06	1.32056e+06	1.14079e+06	1.0762e+06	973788	1.23899e+06	1.3599e+06	931814	1.4061e+06	1.2746e+06	955213	1.29509e+06	1.4172e+06	734200	1.52286e+06	1.37215e+06	1.24818e+06	987263	1.34098e+06	1.24434e+06	912986	1.24182e+06	867618	1.20307e+06	1.29158e+06	1.16411e+06	1.23301e+06	1.05392e+06	1.12407e+06	1.1709e+06	1.06287e+06	1.09854e+06
M276T434	276.15213	434.1235	.gamma.-l-glu-.epsilon.-l-lys	[M+H]+	0.945642911408062	HMDB0003869	C21730	Organic acids and derivatives	Carboxylic acids and derivatives	Amino acids, peptides, and analogues	81283.6	79052	31239.5	38263.7	75130.3	28380.5	90462.5	44805.1	36877.9	32096.3	41052.7	40530.4	59373.2	48063.4	49778.7	45512	53825.8	44826.1	97151.9	16336.8	34735.6	15338.5	53716.5	47669.3	55772.4	31476.1	32966.8	45228.2	228471	264408	241610	274493	255785	147637	207864	295260	233728	202599	187915
M178T47	178.04941	47.1230	1-(3-pyridyl)-1-butanone-4-carboxylic acid	[M-H]-	0.947902846133087	HMDB0000992	C19569	Organic acids and derivatives	Keto acids and derivatives	Gamma-keto acids and derivatives	62927.1	68533.1	92197.6	84013.3	495.803	124647	108841	53701.8	46948.3	108248	69293.5	81105.5	74628.1	44797.8	108644	83394.8	40072.6	100612	79273.9	70996.3	91587.6	90946.9	28464.1	37438.9	108183	36306	71055.5	76989.9	23562.9	18548	23277.9	28434.3	22427.1	25086	18400.9	22526.5	28751	19782.8	9360.72
M331T33	331.11677	33.1940	1,3,4,6-tetra-o-acetyl-.beta.-d-mannopyranose	[M+H-H2O]+	0.908766005435092			Organic acids and derivatives	Carboxylic acids and derivatives	Tetracarboxylic acids and derivatives	15205.9	13374.3	16148.2	12042.9	18236	26319.8	29628	18831.2	15025	15404.9	16783.1	21396	16699.1	14435.6	16145.1	64594.3	16397.4	15916.3	19869.7	14122.3	24807.6	15469.2	37667.4	40112.5	12717.3	14289.2	15155.2	12823.1	396200	14498.1	13965.2	10637	13001.1	11340.9	381245	215807	12786.8	10854.5	16459.4
M133T149	133.10037	149.4930	10-hydroxy-2-decenoic acid	[M+H-3H2O]+	0.744348422935959			Organic acids and derivatives	Hydroxy acids and derivatives	Medium-chain hydroxy acids and derivatives	89291.5	66687.6	86117	91375.4	75981.1	57968.2	82554.6	56864.5	78304	78355.8	80973.4	40146.1	74671.6	51062.2	70873.5	79496	83722.9	75018.3	71362.6	82092.8	65855.7	73791.8	74069.9	69602.2	82328.9	76395.2	70289.6	81644.6	74383.3	45195.5	46527.7	92522.4	60641.4	37868.3	48465.3	43811.8	87326.1	52023.4	43985.5
M84T372	84.04401	371.9905	1-Aminocyclopropanecarboxylic acid	(M+H-H2O)+	1	HMDB0036458	C01234	Organic acids and derivatives	Carboxylic acids and derivatives	"Amino acids, peptides, and analogues"	95750.4	95600.2	31969.6	79263.9	81326.1	19008.9	23885.6	64814.2	30661.4	101454	71198.1	54586.8	14593.7	25860.6	50709.5	20787.8	39324.6	31758.1	56654.9	25070.9	22614.7	24263.8	43146.4	44381.3	45630	50993.9	57217.8	107220	39492.7	208322	35250.5	39718	67629.9	58856.3	32517.9	32766.8	30651.1	31405.9	30047.8
M170T395_2	170.09176	394.5720	1-methyl-l-histidine	[M+H]+	0.719334043394852	HMDB0000001	C01152	Organic acids and derivatives	Carboxylic acids and derivatives	Amino acids, peptides, and analogues	8172.51	8190.5	8481.94	8389.16	8254.23	7238.45	7998.78	8712.54	9188.75	8648.08	8640.01	14512.8	2493.18	6398.92	6645.1	7633.29	10773.7	6906.46	9186.11	9354.8	7451.5	9205.35	10170.3	2113.88	4284.16	8211	7452.79	9959.22	5898.4	3920.92	9481.65	9911.05	10251	7915.01	7520.13	10243.1	9087.84	5577.32	7783.61
M748T272	748.43057	272.2930	2-[2-[19-acetamido-6-(3,4-dicarboxybutanoyloxy)-16,18-dihydroxy-5,9-dimethylicosan-7-yl]oxy-2-oxoethyl]butanedioic aci	[M+H]+	0.746777587142573	HMDB0034699		Organic acids and derivatives	Carboxylic acids and derivatives	Fumonisins	3712.16	2214.49	2288.58	2284.85	2175.22	3348.76	1987.4	2245.17	2036.42	2351.14	2056.38	2695.56	1852.39	2199	2135.76	1445.02	5184.08	1862.4	1961.76	1511.77	1700.48	1687.39	749.043	2075.89	2028.99	1613.33	1941.71	1974.61	534.552	324.325	463.352	333.036	1301.63	120.277	253.716	508.981	326.204	2481.74	203.552
M162T364	162.07565	363.7610	2-aminoadipic acid	[M+H]+	0.971050433152506	HMDB0000510	C00956	Organic acids and derivatives	Carboxylic acids and derivatives	Amino acids, peptides, and analogues	10907	12714.3	10287	10111.2	53752.1	10699.8	10945.4	11114.8	8091.91	8163.68	8918.81	9220.38	8197.66	55769.2	60078.7	9718.8	8088.2	10154.9	16262.7	12180.5	17366.3	13627.8	11692.7	9275.37	10056.4	10400.5	7559.08	11895	66032.5	20090.3	16796.4	73932.7	18658.8	14148.4	50373.6	15537.1	19005.7	15468.8	44867.4
M725T242	725.31387	241.9060	2-ethylhexyl diphenyl phosphate	[2M+H]+	0.875716403346466			Organic acids and derivatives	Organic phosphoric acids and derivatives	Phosphate esters	3330.61	6257.03	7783.86	6080.35	6171.32	8494.29	6388.06	1872.18	19611.3	12411.2	7079.74	46656.4	5723.21	8611.85	5187.52	6664.88	3917.83	5403.06	5156.04	11438.4	4785.43	13883.1	4186.08	7312.65	10588.4	11320.6	8351.68	6730.45	5071.48	9278.12	15245	12135.9	9680.26	12994.5	7093.84	6801.96	6971.66	8937.83	6348.99
M131T37	131.08446	36.5530	2-ketohexanoic acid	[M+H]+	0.723439370585368	HMDB0001864	C00902	Organic acids and derivatives	Keto acids and derivatives	Medium-chain keto acids and derivatives	122489	96483.3	64845.9	117844	98078	102599	115388	96390.1	118268	84272.1	87970.4	104040	92998.2	88457.5	104567	111762	103107	93093.6	103156	110015	96728.4	111657	120807	98259.8	97417.7	114286	120997	85259.8	156208	119975	102960	131088	127338	101597	98721.4	121116	135266	186028	122628
M159T220	159.02844	219.6350	2-oxoadipic acid	[M-H]-	0.942896908309889	HMDB0000225	C00322	Organic acids and derivatives	Keto acids and derivatives	Medium-chain keto acids and derivatives	68841.9	61520.8	53770	46796.3	48580.1	73220.7	69908	79448.9	52308.2	49391.7	38274.5	84452.9	59624.7	67632.7	40609.5	52673	73087.2	72472	38371.4	52956.3	69084.7	69817.2	53026.1	76766.3	49121.3	56886.1	42553.4	52151.1	89002.3	81916	72868.8	72204.2	92309.2	78564.5	52916.1	64217.6	69186.5	50232.1	67547
M219T447	219.13343	447.4080	2-phenylpiperidine-2-acetamide	[M+H]+	0.997915829591716			Organic acids and derivatives	Carboxylic acids and derivatives	Amino acids, peptides, and analogues	393303	200553	280611	300427	287067	155033	178702	740300	140958	675799	287811	122944	97830.9	317119	76436.1	304845	341819	201493	314340	284654	99503.9	227417	268054	147034	371131	91351.5	215238	260818	108496	105664	108459	113893	111002	105360	164453	95720.7	108513	73109	84125.4
M425T232	425.18310	231.9020	3-(n-maleimidopropionyl)biocytin	[M-H-C4H3NO2]-	0.844724244969427			Organic acids and derivatives	Peptidomimetics	Hybrid peptides	10818	10830.1	24321.1	10812.2	13806.3	11010.8	11304.1	18059.3	7908.93	12016.9	7200.39	13335.1	10078.4	18283.3	12449.8	15399.4	12510.8	17231	8437.03	16267.6	14012.9	17445.8	12907.9	21121.3	19848.8	15461.7	17124	18172.3	8985.05	11868.4	11674.3	12998.7	13569.7	9872.6	10724	11645.6	12245.3	10314	10018
M203T220	203.12713	219.5020	3,5-dihydroxydecanoic acid	[M-H]-	0.9581420256493			Organic acids and derivatives	Hydroxy acids and derivatives	Medium-chain hydroxy acids and derivatives	163624	152574	158618	160798	202962	163822	157703	163584	98866.3	185219	128549	166981	136626	186712	136833	186665	177882	207706	137259	195201	187229	217881	157321	213883	157241	167693	177340	186174	189642	169066	169390	183673	204215	163683	145690	170222	180230	132289	121508
M303T41_1	303.17832	40.8155	3.beta.-hydroxymevastatin	[M-H-C5H12O3]-	0.977205307748316			Organic acids and derivatives	Hydroxy acids and derivatives	Medium-chain hydroxy acids and derivatives	41115.2	29698	42358.1	45223.6	41610.2	42375.3	55046	33806.4	33795.9	64825.7	48238.5	62201.1	50267.5	56545	28441.9	54390.9	42928.7	55092.6	31888.5	52246.3	57283.1	50410.6	45725.5	25717.5	32498.9	44784.1	42085.3	68180.5	63127	51486.9	45251.2	43838.6	54911.6	59713.2	49055.2	56453.8	51864.3	51400.8	62366.7
M200T216	200.07196	216.3980	3-amino-3-(2-chlorophenyl)propionic acid	[M+H]+	0.789545154398048			Organic acids and derivatives	Carboxylic acids and derivatives	Amino acids, peptides, and analogues	6870.54	7225.69	3117.31	6659.68	6371.34	6921.34	1957.42	9314.36	3214.52	7257.26	9537.1	5532.89	5823.32	4713.6	7708.89	8317.11	7900.9	5586.95	2103.2	2745.56	2831.95	3804.11	4594.31	7368.72	1911.63	5604.77	5873.81	6515.08	6108.19	425.061	964.022	6222.97	6607.92	4623.86	4894.98	6398.82	5007.4	4973.87	5828.7
M104T51	104.06967	50.7685	3-aminobutanoic acid	[M+H]+	0.983682420176529	HMDB0031654		Organic acids and derivatives	Carboxylic acids and derivatives	Amino acids, peptides, and analogues	6607.38	7765.77	6626.85	7792.55	7502.66	6515.11	7839.94	7364.19	5787.67	6236.69	8236.21	6950.24	7853.32	7757.79	5698.86	8741.78	9086.55	8698.42	9386.73	8251	733.328	8713.52	7431.7	8070.51	8730.21	10217	7723.18	8017.86	24049.7	20921.5	17222.3	31404.3	23279.7	31953	16240.5	20045.9	35632.4	18316.8	20582.8
M130T159	130.08605	159.2070	3-aminohexanoic acid	[M-H]-	0.741053771414227	HMDB0029168		Organic acids and derivatives	Carboxylic acids and derivatives	Amino acids, peptides, and analogues	163089	101650	155243	134756	80613.3	147002	73208.2	137271	105228	153782	107531	95568.8	72514.6	149231	131879	119238	126608	96335.5	100767	115824	99117.4	83479.2	91588.1	120552	210039	106910	102792	120767	11166	8930.58	9466.69	10781.9	11703.4	11086.6	9149.59	13019.1	12010.4	9533.22	9137.88
M116T216	116.07041	216.1950	3-aminopentanoic acid	[M-H]-	0.886221629050339			Organic acids and derivatives	Carboxylic acids and derivatives	Amino acids, peptides, and analogues	115190	74345.9	72981.6	51392.2	67747.4	78277.9	72680.1	73397.4	38166.3	71174.7	45037.8	60702.2	46855.2	44969.9	66039.5	77164.1	50471.3	71521.3	56573.9	40366.3	87418.9	46272.1	34142.5	41621.6	53882.6	41140.7	34768.9	49801.7	21050.4	25127.2	19565.4	21050.8	26431	22577.8	19590.4	23450.1	23308	21293.5	19551.2
M171T296	171.02826	296.2080	3-dehydroquinic acid	[M-H-H2O]-	0.988630148598693		C00944	Organic acids and derivatives	Hydroxy acids and derivatives	Alpha hydroxy acids and derivatives	55959.9	33517	25425.8	47033.4	38816.4	6861.47	45855.7	66338	40191.7	35789	64845	51518.8	25377.6	41825.5	57126.8	30441.9	66747.3	59885.1	8042.72	18365.6	31491.8	25758.5	15136.1	36984.9	29215.9	17362.3	35750.3	22381.1	15425	43254.6	65534.7	30914.2	47178.6	48077.9	75605.4	108247	59797.3	51966.6	84094.9
M171T91	171.13706	90.6870	3-hydroxycapric acid	[M+H-H2O]+	0.953924958930627	HMDB0002203		Organic acids and derivatives	Hydroxy acids and derivatives	Medium-chain hydroxy acids and derivatives	136157	156739	99866.1	184844	198299	92926.4	74849.6	97625.8	71022.5	66337.2	97937.4	67235.2	41127.1	81527.8	94785	45646.8	71229.8	119371	115556	118630	62924.4	118750	56170.1	92918	66091.5	81318.9	79476.3	103035	262350	293746	294584	223739	374947	289010	266627	178275	189413	258980	232935
M109T158	109.06391	158.4920	3-methyl-l-histidine	[M+H-CH3O2N]+	0.717388488866475	HMDB0000479	C01152	Organic acids and derivatives	Carboxylic acids and derivatives	Amino acids, peptides, and analogues	82437.3	43417.9	42785.6	51774.3	36799.6	30678.6	55664.3	34817.8	87266.3	79901.4	63431.9	47111.2	43264.7	78061.5	53150.5	57322.1	48308.6	41969.7	50116.5	47171.6	29789.6	51865.2	40957.1	46269.5	72467.6	50061.8	59307.1	35525.8	23478.7	58743.7	37091.8	24675.8	50405.4	35408.8	46091.4	42523.5	52675	49184.9	38826.5
M115T58	115.05325	57.5020	3-ureidopropionic acid	[M+H-H2O]+	0.760384948783266	HMDB0000026	C02642	Organic acids and derivatives	Organic carbonic acids and derivatives	Ureas	189771	171335	139355	105072	214168	183647	123447	86318.9	148948	104128	71715.4	88198.5	63532.1	154520	114823	157138	159480	150370	123077	68287.2	141263	79492.1	161058	146203	142431	169962	59673.4	152605	136724	193438	129386	162972	172797	117207	60894.8	116188	68850	130278	137276
M144T244	144.06527	244.2830	4-acetamidobutanoate	[M-H]-	0.992200066850358	HMDB0003681	C02946	Organic acids and derivatives	Carboxylic acids and derivatives	Amino acids, peptides, and analogues	50978	55473.2	51682.1	61239.8	77147.8	55570.2	89568.6	40929	35584.8	49915.2	45917.5	29984.5	10676.3	26653.1	35426.2	59101.1	33989.4	14795.5	28273.7	30520.1	44142.4	36858.3	24814.8	30051.7	25153.7	28235.6	16688	38266	8948.23	15329.7	8801.17	9040.64	11182.8	6738.36	6138.37	10417.1	8989.07	6816.17	6106.38
M104T383	104.06971	383.2190	4-Aminobutyric acid	(M+H)+	0.9247	HMDB0000112	C00334	Organic acids and derivatives	Carboxylic acids and derivatives	"Amino acids, peptides, and analogues"	41732.4	36255.5	47936	38316	39471.4	47236.9	37564.2	45470.3	53344.4	46493.7	40406.5	33347.3	47642.5	56569.6	29958	50738.9	59420.6	35849.2	44382.7	81636.8	41509.1	94221.7	51232.2	69403.4	35550.7	112916	41963.7	52271.6	167664	221749	174510	173917	201855	159698	152378	172597	165575	156695	151762
M148T285	148.09600	284.5550	4-hydroxyisoleucine	[M+H]+	0.797553189943484		C20802	Organic acids and derivatives	Carboxylic acids and derivatives	Amino acids, peptides, and analogues	20370.9	22386.2	20888.3	18673.9	40012.2	25709.7	32101.6	37023.7	26360.1	20301.7	25141.8	22423.8	17933	24932	21871.5	18884	21578.6	30604.9	22150	19252.9	29875.6	29720.3	25965.4	17883.6	26790	26641	27004.1	37289	26910.3	13189.8	52686.8	37097.6	47951	13524.5	9718.48	38050.8	43096.9	37664.4	33528.1
M102T341	102.09052	340.7550	4-hydroxy-l-isoleucine	[M+H-CH2O2]+	0.990685796649434			Organic acids and derivatives	Carboxylic acids and derivatives	Amino acids, peptides, and analogues	33860.4	16591.7	18324.5	15054.1	52445.3	17430.1	11836.8	14536	22982.8	16337.5	14641.1	21161.8	18520.7	20522.3	19641.1	37836.4	19149.8	20672	23289.2	35105.8	15115	29399.4	27031.1	50675.3	21335.2	25399.5	46402	42466.3	28373.5	26384.7	27276.6	31076.5	25004.1	27794	24207.4	21730.9	26159.8	27336	24358.6
M168T400	168.06490	399.7040	4-hydroxy-l-phenylglycine	[M+H]+	0.743661471303368		C03493	Organic acids and derivatives	Carboxylic acids and derivatives	Amino acids, peptides, and analogues	10460.2	12097.6	14816.4	12148.4	10027.3	16382.1	10199.2	12054.6	9428.18	10582.5	9112.91	11625	5463.13	5925.42	9588.17	9465.61	9036.05	11755.6	3831.52	11310.6	11130.6	9799.8	11954.4	12237.6	13093.7	16977.6	8799.1	13314.1	25659.4	8821.49	7377.76	15589.7	8688.38	13941.9	15593.2	12662.2	12711.4	21188.9	7580.8
M129T220	129.05446	219.6735	4-ketopimelic acid	[M-H-CO2]-	0.77022407779921			Organic acids and derivatives	Keto acids and derivatives	Medium-chain keto acids and derivatives	15692.6	17975.8	17101.1	12538.8	19585.4	17748.4	18046.5	17593.4	15525.4	17219.7	16646.1	14940.4	14759	15541.8	14902.4	12615.2	16764.5	19773.4	16123.8	11584.2	21014.5	17976.4	18431.2	16575.6	17245.3	18098.8	15677.1	17241.3	23497.1	51822.6	28724.1	28101.9	33281.2	24809.9	53152.3	47860.7	27035	20568.6	20314.3
M141T128	141.09002	127.7990	4-methoxycyclohexanecarboxylic acid	[M+H-H2O]+	0.809557106876142			Organic acids and derivatives	Carboxylic acids and derivatives	Carboxylic acids	38857.3	31050.2	45647.2	30959.8	36828.9	32850.1	31983.8	33062.6	55744.4	70677.6	26934.1	44928.6	28196.3	43319.1	23055.9	33760.8	27651.7	35115.9	29921	39339.4	28391.7	34157.3	36605.3	48424.3	32213.2	42927.5	33570.8	30272.1	32693	40864.7	41059.6	42637.2	40096.4	36259.7	33337.9	56868.3	53717.3	30580	34457.9
M118T401	118.08543	400.9985	5-Aminopentanoic acid	(M+H)+	0.9877	HMDB0003355	C00431	Organic acids and derivatives	Carboxylic acids and derivatives	"Amino acids, peptides, and analogues"	281011	266329	278814	284868	278584	275917	302951	289210	293468	285592	498697	279411	286937	445973	275301	282435	279222	526173	265937	294799	282716	278474	294304	286768	284297	369241	284864	283818	252979	109069	238175	263971	380749	280903	430242	335648	267590	261384	126440
M118T372_2	118.08573	371.7420	5-aminovaleric acid	[M+H]+	0.99580276126849	HMDB0003355	C00431	Organic acids and derivatives	Carboxylic acids and derivatives	Amino acids, peptides, and analogues	2.36106e+06	2.29943e+06	2.44391e+06	2.56512e+06	2.52167e+06	2.49659e+06	2.47383e+06	2.41702e+06	2.24298e+06	2.32889e+06	2.37965e+06	2.40276e+06	2.39206e+06	2.11068e+06	2.39335e+06	2.47281e+06	2.30724e+06	2.3658e+06	2.16949e+06	2.36163e+06	2.29959e+06	2.04465e+06	2.10774e+06	2.42771e+06	2.39283e+06	1.91618e+06	2.21556e+06	2.40258e+06	142863	1.97816e+06	1.71494e+06	155088	1.88354e+06	164260	156536	148001	159850	124285	135382
M219T387	219.09724	387.3580	5-L-Glutamyl-L-alanine	[M+H]+	0.874287427760596	HMDB0006248	C03740	Organic acids and derivatives	Carboxylic acids and derivatives	"Amino acids, peptides, and analogues"	52856.8	45847.9	42568.1	51503.7	51099.4	39562.7	52364.1	54545.7	49438.2	60701.5	53002.4	47223.2	36377.2	38895.9	69371.9	46442.5	75424.1	71544.3	190084	234180	59863.4	225731	132238	138142	118802	154665	149473	148309	31317.4	50354.8	38935.1	56189.8	39966.9	33453.5	31294.4	41316.5	40077.3	28611.8	32000
M174T159	174.11205	159.3050	6-dimethylamino-4-ketohexanoic acid	[M+H]+	0.921103732461219			Organic acids and derivatives	Keto acids and derivatives	Medium-chain keto acids and derivatives	53951.3	29613.5	61901.6	38513	27371.7	62546.5	28225.4	46235.8	33926.6	43999.9	39426.7	43009.6	30817.8	41212.5	28237.6	41048.8	28669.1	32092.8	35739.7	27900.3	39615.1	19440.6	19579.8	35859.5	45930.3	28352.2	31142.3	34479.3	14367.3	12592	11953	11500.8	13994.4	12447.9	14133.7	19386	9501.89	12952	10008.6
M678T155_2	678.40386	154.5615	7-benzyl-11,14-dimethyl-16-(2-methylpropyl)-10,13-di(propan-2-yl)-17-oxa-1,5,8,11,14-pentazabicyclo[17.3.0]docosane-2,6,9,12,15,18-hexone	[M+Na]+	0.75043246646024			Organic acids and derivatives	Peptidomimetics	Depsipeptides	11313.7	9465.83	11074.3	11107.7	9159.98	10748.8	11680.7	12689.3	24636.4	7853.19	5260.99	11294.2	10845.9	10793.6	10251.4	12242	9858.08	10451.2	4196.25	11215	9954.99	12265.2	3348.93	11844.2	3070.13	14941.2	10573.6	11357.5	12600.4	13770.4	12371	4023.56	13806.2	9875.07	11329.3	3829.26	5131.82	10795.6	11124.6
M172T197_2	172.09658	196.5680	Acetyl-dl-leucine	[M-H]-	0.998955331883457			Organic acids and derivatives	Carboxylic acids and derivatives	"Amino acids, peptides, and analogues"	805006	354757	452546	411692	350697	434414	549662	503469	299795	502361	357734	401283	284522	490318	417979	462379	685261	636938	349953	365957	555990	427567	274001	341492	491034	403766	279244	361739	149416	147356	133451	133040	143591	126198	119931	131009	114243	114608	104299
M116T375	116.03402	375.3590	Acetylglycine	(M-H)-	0.9968	HMDB0000532	C02055	Organic acids and derivatives	Carboxylic acids and derivatives	"Amino acids, peptides, and analogues"	2430.4	2256.62	2816.6	2976.9	2749.96	2091.87	2628.01	3002.6	1847.42	2765.03	2496.03	2822.68	2736.28	3179.45	2565.8	3416.47	3211.59	2307.13	2755.87	2462.56	2038.21	934.249	2626.08	2212.15	2854.49	3468.79	2251.78	3418.99	24740.2	31816.8	22762.7	20751.3	30830.8	21747.1	19879.8	21609.5	20037.9	18328	17781.8
M312T274	312.15255	274.2480	Ac-pro-gly-pro (pgp )	[M+H]+	0.856440268996685			Organic acids and derivatives	Carboxylic acids and derivatives	Amino acids, peptides, and analogues	14644.4	12629.1	13002.3	11559.3	15306.4	9584.9	16914.9	12446.3	20247.6	17498.1	13418.5	10826.8	14190.4	20365.4	9690.78	15866.2	19407.6	11811.8	22909.8	12234.1	8722.21	12976.5	12127	13227.8	12766.3	12251.6	16756.7	11964.9	30429.5	6245.89	32646.6	35472.6	7867.21	24548.1	23262.7	26919	28029.7	22598.3	22396
M628T479	628.33898	478.5590	Actinomycin d	[M+2H]2+	0.909529961783179	HMDB0015105	C06770	Organic acids and derivatives	Peptidomimetics	Depsipeptides	18604.7	16026.4	23811.8	19252.7	20114.1	24537.3	17909.6	24325.8	15241	22697.7	19765.2	17485.1	11807.4	17899	12221.1	15664.8	21908.2	12972.3	14498	19147.6	15166.4	21657	17383.9	13129.5	21773.5	14311	12197.4	22747.7	7584.17	3572.34	1589.39	4565.8	4103.21	2258.4	1594.22	1372	3604.36	2882.27	1957.72
M415T35_4	415.28113	34.8800	Agaric acid	[M-H]-	0.716851960406426			Organic acids and derivatives	Carboxylic acids and derivatives	Tricarboxylic acids and derivatives	79602.7	77196.1	42632.5	86801.4	35496	43066.4	29829.8	33606	20820.3	58357.2	98341.5	103313	37489.9	73068.4	44453	42012.6	101242	25330.7	27203.9	68400.6	94383.9	59187.3	16645.7	16035.9	75474.6	82348.7	76191.3	95149.9	60514.1	59877.3	55481.5	70061.9	56618	65909.2	9236.59	75875.6	55552.6	51870.5	13973.4
M289T313	289.17766	313.2100	Ala-Ala-Lys	[M+H]+	0.836965120721166			Organic acids and derivatives	Carboxylic acids and derivatives	Amino acids, peptides, and analogues	16155.7	6218.05	5989	15691.8	17722.7	14177.1	21996.6	17054.5	15918.9	9813.94	14514.8	14625	13585.3	8716.47	13552.9	15624.3	13090.9	15968	14048.5	14948.3	13571.9	15816.8	588.306	7377.58	15076.7	13150.3	6354.37	9726.31	15059.1	6228.68	10521.3	12958.9	11457	10212.1	15515.8	12216.1	8017.25	20501	11562.4
M247T444	247.13877	443.7675	Ala-Arg	[M+H+i]+	0.903036957624173			Organic acids and derivatives	Carboxylic acids and derivatives	Amino acids, peptides, and analogues	71895	56038.7	53595.3	60470.4	74483.9	65262	66571.5	68027.1	55245.6	68304.4	67559.7	53890.7	47492.7	66361.3	51171.6	56567.5	63737.2	61994.5	63847.3	49855.2	41509.9	46955.9	66272.3	51616.9	73044	46305.2	47402.7	66416.5	45860.5	52698.9	41323.5	45666.3	50555.2	42486.6	52710.3	49413.3	57932.2	44867.6	39172.1
M332T444	332.19207	443.8790	Ala-Asn-Lys	[M+H]+	0.79152229917911			Organic acids and derivatives	Carboxylic acids and derivatives	Amino acids, peptides, and analogues	9219.79	8350.03	7134.62	7158.92	8339.48	7167.36	7724.77	7832.78	8900.76	7892.63	8131.2	8039.57	6986.78	8086.86	6773.36	6886.15	8340.43	6525.31	9546.34	7651.47	5897.24	7424.29	8630.06	6793.81	8601.34	6206.92	6578.05	4663.5	15675.5	10850.6	10239	10400.1	11376.1	9042.16	9713.83	9703.58	10459.1	8993.09	9074.8
M203T428	203.06560	428.2370	Ala-asp	[M-H]-	0.973446502418136			Organic acids and derivatives	Peptidomimetics	Hybrid peptides	13553	15270.4	4573.11	14344.4	14602.6	4626.79	14610.2	19714.6	15837.4	24096.9	16696.2	6177.14	17444.7	5897.68	6588.36	9480.18	9639.61	13440.6	22611.2	10445.4	6748.24	13720.7	5568.03	9521.42	6982.07	7425.53	8772.56	8417.1	10807.7	23241.5	25003.8	14505.1	884.008	23053.1	13544.9	14736	8611.58	12432.7	7759.96
M218T324	218.10220	323.7480	Ala-Gln	[M+H]+	0.97907878730184			Organic acids and derivatives	Carboxylic acids and derivatives	Amino acids, peptides, and analogues	80404.9	71025.3	62903.8	82847.9	72196.4	60408.2	63187.9	79089.6	75642.3	77764.2	69052.3	78351.7	54700.1	66002.7	65025.6	59995.8	70326.7	77827	56345.2	63343.1	62879.1	75559.5	77221.2	84376.3	69252.2	90516.1	79865.8	93381.4	27999.2	34397.4	34612.1	41986.7	34837.4	33575.4	23340.1	29524	32933.3	28739.1	25628.3
M346T454	346.20800	453.8260	Ala-Gln-Lys	[M+H]+	0.780094809447223			Organic acids and derivatives	Carboxylic acids and derivatives	Amino acids, peptides, and analogues	11336.4	19707.7	15587	19303.5	11951.6	14939.5	15917.4	17227.3	40900.5	18637.2	18483.9	34105	18644.5	36875.5	15882.8	15358.8	35594.9	31884	38872.9	90155.1	23823.9	96837.1	51183	28370.4	22272.8	50701.1	22137	25115.2	548174	290296	456878	435071	314250	491024	499122	419721	374665	538217	519184
M203T213	203.13851	213.4260	Ala-Ile	[M+H]+	0.989490664073351			Organic acids and derivatives	Carboxylic acids and derivatives	Amino acids, peptides, and analogues	21798.3	21842	16529.8	23008.7	40613.6	27572	22062.1	32077.7	26344.3	40291.7	24212.6	15283.8	27017.3	28113.6	16239.4	25031.8	27647	24896.5	40452.1	44746.7	14562.1	20972	16839.6	19928.8	21462.7	26277.3	20649.5	18509.6	56759.3	145985	103258	59968.2	96679.1	104054	74708	79626.3	86560	63109.6	73831.2
M359T315_2	359.26201	314.6970	Ala-Ile-Arg	[M+H]+	0.781817682606071			Organic acids and derivatives	Carboxylic acids and derivatives	Amino acids, peptides, and analogues	5619.36	7281.11	3660.18	5224.73	5820.46	5835.57	7409.4	6112.63	4812.8	5373.95	2860.47	6033.66	1929.99	4493.41	3725.41	5316.4	3672.2	5534.47	7416.82	5349.57	8641.97	5959.41	5346	4402.68	2839.29	4373.25	4795.52	4331.41	5246.44	5007.26	5425.57	5112.2	6378.52	1094.48	4970.49	3900.04	2924.15	3326.28	4017.73
M218T427	218.14923	427.0700	Ala-Lys	[M+H]+	0.99916512172299			Organic acids and derivatives	Carboxylic acids and derivatives	Amino acids, peptides, and analogues	60011.7	44089	31821.3	39824.9	59701.5	31738	72909.7	39009.9	49575	39591.4	40755.8	41210.3	43098.5	39910.9	36315.7	37727.7	45871.4	37894.4	118824	86481	52678.2	79160.5	79055.1	37977.3	56342.5	49977.3	36027.6	43918.2	129242	119157	138378	135598	125378	107357	124701	144443	129094	102415	120508
M374T542	374.27419	542.3470	Ala-Lys-Arg	[M+H]+	0.90983975778492			Organic acids and derivatives	Carboxylic acids and derivatives	Amino acids, peptides, and analogues	3615.23	2614.85	2161.54	905.11	1527.76	1888.82	1942.65	1185.61	2022.48	1854.29	1898.5	2434.4	2631.29	1404	503.285	961.963	2234.66	1693.7	4256.88	1584.39	868.37	691.673	2111.57	334.232	2398.22	1459.2	1331.78	1690.33	1495.57	1740.06	1703.93	1847.06	1609.95	1660.94	743.1	1691.32	1928.21	1695.87	1559.2
M88T347	88.03965	346.8505	Alanine	[M-H]-	0.995512502000434	HMDB0000161	C00041	Organic acids and derivatives	Carboxylic acids and derivatives	Amino acids, peptides, and analogues	73394.5	51760.5	18585.8	54966.3	76877.2	7183	57947.7	60359.3	57072.7	90290.8	67207.6	56918	47455.6	108262	9689.82	64918.3	109105	28561	63252.6	118074	10194.1	151907	101659	81508.4	58853.2	147631	92478.2	54576.2	174795	240023	190559	171669	212211	149323	124548	156250	138004	112628	117792
M132T277	132.10115	277.4000	Alanine betaine	[M+H]+	0.819712202785158			Organic acids and derivatives	Carboxylic acids and derivatives	Amino acids, peptides, and analogues	367442	377750	340656	412525	405244	350471	365498	379436	379162	395448	366352	389571	375967	350868	386106	420228	357704	396438	367354	277071	305299	240424	269930	333695	381169	230497	328785	346014	176539	225208	175031	207211	193625	146447	178427	176964	194464	155878	151083
M187T316	187.10726	316.4640	Ala-Pro	[M+H]+	0.999361226160559	HMDB0028695		Organic acids and derivatives	Carboxylic acids and derivatives	Amino acids, peptides, and analogues	66718.7	59412.7	51895.1	53269.7	72478.3	31853.4	75104.6	63360.1	102256	105918	89665.7	61141.6	83618	105934	35476.4	89051.7	103260	61755.7	111518	84413.1	40290.3	134055	85370.7	75452.7	43500.5	119422	81506.5	74822	477890	715036	712234	559454	653451	664575	494595	520565	536845	469739	495431
M305T393	305.16866	393.0735	Ala-Ser-Lys	[M+H]+	0.731109244754917			Organic acids and derivatives	Carboxylic acids and derivatives	Amino acids, peptides, and analogues	2688.07	3870.99	3650.83	4862.6	5301.61	2373.97	3380.55	4536.58	4361.25	3459.03	3523.82	3043.03	3955.26	4552.46	3500.03	3685.15	2809.7	3744.82	3716.07	3601.4	3290.46	4633.35	4306.53	3525.69	3588.71	4683.64	4101.56	4480.25	6421.09	10405.4	6679.16	5997.33	8307.09	8714.89	6872.44	4205	2848.45	5557.32	5635.4
M174T400	174.08633	399.9600	Ala-Thr-Arg	[M+2H]2+	0.815733631185735			Organic acids and derivatives	Carboxylic acids and derivatives	Amino acids, peptides, and analogues	68479.2	199984	69152	222512	64197.2	48428.1	53739.6	162576	49403.9	56113.8	117958	81272.5	192774	91382.9	59299.5	162541	206584	70464.7	149747	179551	71108.7	83248.4	81982.9	111602	72609	71465.2	83709.2	167996	374773	374672	357917	372053	17893.3	88940.9	163474	177150	347578	160134	197253
M253T190	253.11317	190.0430	Ala-Tyr	[M+H]+	0.700563912935718			Organic acids and derivatives	Carboxylic acids and derivatives	Amino acids, peptides, and analogues	14107.5	19388.7	20167.7	20468.4	16631	18849.3	14029.3	15031.6	22716.7	9846.93	13831.7	13885	18299	12689.6	11680.7	13122.3	10991.2	21546	18334.3	21865	5875.25	21043.3	19538.9	18610	12333.2	20092.8	15068.9	21582.7	12283.2	12346.9	12714.9	14962.5	13014.3	13193.8	13531.9	16229.1	15122.7	11951.5	12696.1
M145T207	145.01276	207.4670	Alpha-ketoglutarate	[M-H]-	0.811725531072946	HMDB0000208	C00026	Organic acids and derivatives	Keto acids and derivatives	Gamma-keto acids and derivatives	12013.9	13932.8	13859.3	12539.2	13912.4	11716.5	11519.4	13791	8980.24	12723.9	11248.6	15601.6	9397.65	12795	9675.46	13233.7	14293.7	13736.2	11016.1	14614.2	13768.7	18294.7	12254.5	14955.9	14031.6	16146.3	11715.4	12207.4	29201.1	40526.4	32923.5	24703.8	28597.4	22076.4	19427.3	23203.4	22886.5	20937.2	16747.7
M115T211	115.03894	211.4780	Alpha-ketoisovaleric acid	[M-H]-	0.87136697558178	HMDB0000019	C00141	Organic acids and derivatives	Keto acids and derivatives	Short-chain keto acids and derivatives	173578	175335	189379	179522	177791	172511	191579	180137	128528	184254	155096	210897	149564	173201	160638	198167	185997	190593	143250	186552	174482	224954	164497	214541	179409	199275	171460	180855	36274.8	13847.4	14888	17290.7	26049.9	25712.9	11980.1	15748.7	15294.8	11281.7	22242.5
M473T35_3	473.28652	34.8280	Amastatin	[M-H]-	0.973959632115109			Organic acids and derivatives	Peptidomimetics	Hybrid peptides	103302	86594.7	77596	47900.8	68710.3	45119.5	50945.6	62158.5	74699.2	87683.1	87362.5	45633.3	40995.1	41230	151439	38192.2	161040	80153.7	60298.7	33698	57887.4	60341.2	125538	62065.3	46720.8	132164	62131.6	48035.8	43188.9	33181.9	137213	37209.1	154022	81991.1	226665	45103.9	114865	137027	129349
M241T378	241.11749	378.0770	Anserine	[M+H]+	0.813952471939237	HMDB0000194	C01262	Organic acids and derivatives	Peptidomimetics	Hybrid peptides	7438.92	13927.7	13919	6223.19	9351.92	14968.6	16449.4	16344.4	7992.49	17140.3	15186.8	15948.4	14739.3	10327.9	14655.7	19829.3	5462.08	13449.5	9179.67	50561.6	10516.3	33607.3	39801.4	31552.1	2034.08	32294.9	27937.7	32026.6	11544.1	19329	13823.4	11871	12707.6	18041.9	16028.8	22093.6	22282.3	16757.8	19229.3
M662T441	662.31636	441.2685	Apicidin	[M+K]+	0.928124011812751			Organic acids and derivatives	Carboxylic acids and derivatives	Amino acids, peptides, and analogues	28166.4	22362.9	21691.4	22301	27015.3	22011.5	24876.8	22383.6	23114.8	23228.9	23391.5	20427.4	20933.6	24747.8	21683.6	20886.9	25159.2	15319.1	25586.6	18258.8	13550	17690.2	24766.1	16393.2	22131.1	13981.4	18003.1	20507	25441.8	24341.6	23933.2	24092.6	23637.3	25681.8	24534.5	23729.5	23690.1	24785.5	26166
M246T311	246.14288	311.0510	Arg-Ala	[M+H]+	0.779645524398273			Organic acids and derivatives	Carboxylic acids and derivatives	Amino acids, peptides, and analogues	19761.9	22197.5	19493.8	22585.9	30169.2	20469	36333.7	22821.7	20206.2	23776.5	22098	43867.7	21631.8	16024.3	20735.4	22328.7	30559.2	23258.3	20129.7	18887.9	20916.6	21758	19147.3	48429.6	35010.4	21412.5	44289.2	21261.2	15855.8	60474.9	57060	42790.9	52780.4	50418.9	48738.7	49981.3	55987.3	41027.9	36543.5
M374T504	374.23717	504.2155	Arg-Ala-Lys	[M+H]+	0.930725409379986			Organic acids and derivatives	Carboxylic acids and derivatives	Amino acids, peptides, and analogues	3068.78	3709.03	6152.82	2517.64	5282.66	6059.12	5302.8	5367.26	4868.06	3261.19	5095.65	3589.59	4034.71	2770.51	5198.1	3050.34	5520.89	3826.48	3627.22	5433.83	5164.49	2582.81	1316.66	3823.49	5541.71	3386.6	3254.74	3699.24	4511.14	4589.16	4238.48	4544.19	2973.31	3561.22	2927.14	4162.25	5171.57	3723.64	3498.58
M331T367_2	331.20640	366.7550	Arg-Arg	[M+H]+	0.812857892841976			Organic acids and derivatives	Carboxylic acids and derivatives	Amino acids, peptides, and analogues	3087.02	4224.58	4957.47	4766.51	4450.48	2673.19	3221.15	3993.12	1316.59	4487.83	3112.06	3603.75	4296.23	4604.77	1552.97	4628.11	4822.47	2833.81	4385.47	2391.3	4642.11	4973.77	4135.62	4449.24	2850.56	4132.2	3420.9	3127.61	5783.25	7909.29	5304.92	5774.39	6711.85	5039.48	5197.56	4931.37	5742.58	4635.33	889.001
M289T415	289.18398	415.2475	Arg-Asn	[M+H]+	0.955700285525196			Organic acids and derivatives	Carboxylic acids and derivatives	Amino acids, peptides, and analogues	14803.7	15053.1	12406.3	12094.7	15430.3	11995.3	19121.6	19518.3	15806.4	21796.4	13792.5	34023.1	14414	19916	21052.5	28306.6	16370.6	23906.2	18144.6	20344	16345.8	15716.2	15932.6	22071.8	15425.9	18995.3	36539.3	26759.8	26500.7	33951	31783.8	37977.2	35025.4	27148.5	24549	28685.4	28274.9	23589.7	27427.4
M288T405	288.11741	405.3750	Arg-asp	[M-H]-	0.744449921507424			Organic acids and derivatives	Carboxylic acids and derivatives	Amino acids, peptides, and analogues	4070.48	4573.82	3296.98	4354.13	5371.64	3379.34	4323.6	3165.42	2899.37	5108.59	4314.65	5147.92	3532.47	4205.78	2435.26	3850.47	4562.98	4055.31	3747.73	4717.68	4128.08	4792.96	3576.22	4121.27	4451.33	4572.45	4371.99	4920.87	11344.8	29481	18641.6	13859.7	20249.1	13377.1	10806.4	13105.2	11054.5	8280.69	10788.7
M446T406	446.24961	405.5120	Arg-Asp-Arg	[M+H]+	0.838766993588911			Organic acids and derivatives	Carboxylic acids and derivatives	Amino acids, peptides, and analogues	2261.27	938.286	1759.25	11687.8	4256.35	1689.09	1685.62	1567.84	2788.45	1094	4297.25	1636.26	2552.41	1827.93	669.222	2656.88	4107.52	1029.91	1356.96	8934.46	614.173	1184.23	1727.02	2807.8	2052.84	9917.25	2355.83	1264.46	959.463	987.737	1823.91	1302.05	1133.96	7922.03	441.859	1113.62	11422.2	9849.85	9256.54
M303T429	303.17664	428.6530	Arg-Gln	[M+H]+	0.847157383217283			Organic acids and derivatives	Carboxylic acids and derivatives	Amino acids, peptides, and analogues	39630.1	42553.6	37859.8	35851.1	40063.7	32824	41126.4	36195.3	40696.8	38792.5	37773.4	36201.9	34815.3	40884.3	34613.4	40095.6	40955	38607.1	48492.8	40042.4	33850.7	33841.3	39841.9	38033.9	43062.7	33556.1	38172.3	36098.7	37303.7	36566.3	38930.7	42619.7	40257.1	40924.7	36187	39392.9	39684.3	39118.8	34876.9
M304T377_2	304.14944	377.0080	Arg-glu	[M+H]+	0.880061505067832			Organic acids and derivatives	Carboxylic acids and derivatives	Amino acids, peptides, and analogues	3713.79	9389.89	10170.3	4126.65	9200.7	9876.72	5474.34	3575.81	9619.41	8480.7	4654.79	7570.22	7757.59	5353.41	3835.45	4024.76	4000.94	10023.2	10551.6	8408.94	6879.12	8670.47	7558.45	2986.26	5311.68	3074.73	7883.3	9394.14	9889.32	25219.4	29566.3	16896.3	28211.7	24854.3	18380.2	19067.6	20303.7	20807.3	15873.5
M232T339	232.12738	338.7770	Arg-gly	[M+H]+	0.984107067372369			Organic acids and derivatives	Carboxylic acids and derivatives	Amino acids, peptides, and analogues	992.611	1253.21	1091.31	1205.38	1166.1	701.923	1032.45	1055.33	1021.63	1192.84	1154.99	1417.67	722.771	1294.77	904.394	441.937	1434.62	1345.71	979.33	1269.86	1281.78	1151.82	1211.55	1491.92	1240.04	1354.43	1707.25	1340.49	1294.66	464.185	1593.74	1478.33	1344.85	1558.64	1382.76	1196.46	1375.3	1459.54	1413.98
M386T211	386.25090	210.8500	Arg-Gly-Arg	[M-H]-	0.81165144675958			Organic acids and derivatives	Carboxylic acids and derivatives	Amino acids, peptides, and analogues	10430.5	6549.2	12498.1	12173.3	12355.8	10421.3	10500.1	12366.5	7222.13	10984.3	10387.1	11235.7	5477.51	10685.7	9284.17	13095.3	12288.2	11283.8	13086.4	14261.1	7647.1	17420	11278	12897	12188.4	12915.3	9672.06	14051.7	11446.3	13156.2	9441.06	13348	20447.7	16243.3	15450.1	10476.3	15197.4	9829.15	7591.35
M360T243	360.23678	243.0820	Arg-Gly-Lys	[M+H]+	0.771742952084658			Organic acids and derivatives	Carboxylic acids and derivatives	Amino acids, peptides, and analogues	15130.7	17075.9	16438.1	16834.7	18083.4	15606.1	17000.2	16979.8	17457	18701.2	15997.7	15849.3	16258.3	17117.4	16828	18269.2	16289.3	17100.8	16497.5	15310.6	15607.9	18529.8	17113.1	17761.3	16850.4	20549.9	15856.5	17040	9632.39	70006.1	63577.3	14175.5	67415.1	45207.7	54309.2	14941.6	58910.7	55112.5	49023
M312T316_2	312.19063	315.6260	Arg-his	[M+H]+	0.805817913625485			Organic acids and derivatives	Carboxylic acids and derivatives	Amino acids, peptides, and analogues	29001.7	28942.3	21316.6	28821.8	32135.3	13825.3	37857	36952.2	53697.7	44119.8	33849.2	32278	35744.1	57908.2	15953.2	40888.4	50257.7	27709.7	55161.7	42606.1	22595.7	75037.6	51407.8	41289.8	28304	76465.7	45227.8	30233.4	321505	306624	274591	372370	286966	251946	218469	227766	244361	209919	198791
M158T299	158.09146	298.6780	Arginine	[M+H-NH3]+	0.999080896863012	HMDB0000517	C00062	Organic acids and derivatives	Carboxylic acids and derivatives	Amino acids, peptides, and analogues	32505	27547	26089	31749.2	32165.7	29696.1	66843	69445.5	59100.8	65450.2	61605.6	60506.6	73076.3	65354	79742.3	89555.2	72515.2	80577.6	70190.7	70623.5	81809.3	58144.4	59497.9	74994.6	77916.9	57333.8	64646.8	78418.9	40534.7	46273.2	41634.8	43947.1	43950.1	42529.4	46044.3	50944.9	53138.8	47137.3	45920.6
M289T141	289.10666	140.6360	Argininosuccinic acid	[M-H]-	0.84828031003276	HMDB0000052	C03406	Organic acids and derivatives	Carboxylic acids and derivatives	Amino acids, peptides, and analogues	51977.3	40366.9	51496.8	34366.5	35143.5	61174.1	38026.9	29221.6	32665.3	54013.6	50301	29335.6	31588.6	23252.4	38331	46048.9	49387.9	42531.1	28869.8	34645.5	37096.2	43116.8	40883.5	38116.1	51591.8	1834.79	30985.7	62455.9	28309	24238	30989.7	40320.6	30955.8	19647.4	17301.8	17821.4	33920.5	30471.5	28055.5
M303T304	303.22776	303.7640	Arg-Lys	[M+H]+	0.907290978078663			Organic acids and derivatives	Carboxylic acids and derivatives	Amino acids, peptides, and analogues	3209.29	2860.14	2200.95	3013.46	3456.31	5670.38	2278.24	3780.42	3259.51	2566.39	7042.72	3425.23	3730.74	2096.71	7530.84	2364.88	3499.19	3293.72	2495.18	3806.49	2233.04	3346.77	3166.44	3278.08	4284.46	4391.19	1701.38	2272.77	8768.67	5022.5	2432.72	3375.4	2115.24	3745.64	3642.26	2876.37	9442.78	9881.09	2213.15
M230T283	230.17432	282.9310	Arg-Lys-Arg	[M+2H]2+	0.717262046347705			Organic acids and derivatives	Carboxylic acids and derivatives	Amino acids, peptides, and analogues	2357.3	2012.48	2865.26	2601.47	2315.86	2161.82	2986.18	2832.04	3683.94	4644.19	1795.8	2433	2724.94	1694.61	2370.75	2176.33	2450.73	4198.84	4105.37	2644.02	2395.34	1740.98	2643.43	2688.16	2094.6	2086.24	1802.16	2215.47	10993.8	16738.7	16109.1	15646.6	20382.5	12347.3	9958.64	14035.2	11576.9	9154.48	9254.43
M216T364	216.16963	363.8590	Arg-Lys-Lys	[M+2H]2+	0.770908582462049			Organic acids and derivatives	Carboxylic acids and derivatives	Amino acids, peptides, and analogues	5098.87	3689.4	7878.79	5915.67	7128.38	5233.82	9214.51	7405.42	5305.57	6951.87	3728.75	5718.84	3137.17	5116.13	4809.59	5552.76	4137.95	3945.79	4239.6	4304.82	36387.4	6962.71	4695.86	6387.17	4776.01	5142.34	5010.1	5126.73	5212.65	6367.41	4315.96	6004.21	7160.47	5786.97	4750.44	4111.72	6103.3	4431.42	5191.48
M272T282_2	272.15927	281.7870	Arg-Pro	[M+H]+	0.918825159358751			Organic acids and derivatives	Carboxylic acids and derivatives	Amino acids, peptides, and analogues	11756.9	5010.87	8296.45	9447.03	9468.22	7929.66	15857.7	11079.6	21419.9	14649.3	2456.94	6622.43	15979.6	11304.9	7957.01	11396.9	11912.3	9668.97	14480.4	12579.4	6681.51	11251	8390.54	8917.62	9795.22	11848.5	11604.1	10296.7	34654.9	68140.8	55518.4	50695.6	63965.5	53340.7	40405	38377.4	36921.2	35496.4	33743.2
M276T308	276.14432	308.2855	Arg-Thr	[M+H]+	0.836262277488976			Organic acids and derivatives	Carboxylic acids and derivatives	Amino acids, peptides, and analogues	43252	133386	53857.9	197280	68485.1	93079	63420.7	78147.7	114579	68682.2	75985	45726	93240.8	124837	102455	117594	64285.8	121430	159340	53602.7	143725	103999	112966	173936	142760	65143.4	51763.8	60917	760854	927279	772688	855085	950435	640974	788286	1.27549e+06	829485	1.11351e+06	928045
M494T462	494.30633	461.6040	Arg-Tyr-Arg	[M+H]+	0.721549390982908			Organic acids and derivatives	Carboxylic acids and derivatives	Amino acids, peptides, and analogues	5092.85	4791.57	4976.64	5246.83	5061.21	5585.1	5204.99	4772.19	5557.53	5102.95	2290.37	3744.77	4779.66	4816.87	3698.79	3878.06	4649.78	4496.58	5160.02	3714.05	3416.51	4989.86	5646.96	4981.85	5283.72	6939.59	4832.85	4129.5	3393.48	5107.31	4172.23	4812.14	4714.12	3475.42	4803.54	4537.73	4711.4	4585.54	3619.14
M274T276	274.17524	276.1425	Arg-Val	[M+H]+	0.975995673216863			Organic acids and derivatives	Carboxylic acids and derivatives	Amino acids, peptides, and analogues	5461.74	5938.23	5214.35	1224.93	5403.19	5442.65	3141.71	4463.89	5643.71	6443.33	5583.51	5205.34	4525.34	5051.9	921.259	6376.94	1509.67	3140.22	6441.07	5629.49	4917.39	4547.51	4549.99	5078.54	1491.91	4726.14	4922.11	5212.11	8261.26	13526.5	14420.3	12758.9	16705.8	12875.9	10212.4	19608.4	13755.4	9603.83	11392.1
M360T393	360.21169	392.5730	Asn-Ala-Arg	[M+H]+	0.806587268646652			Organic acids and derivatives	Carboxylic acids and derivatives	Amino acids, peptides, and analogues	21874	20772.5	19502.2	24980.3	25671.7	17702.3	21841.8	22060.4	20269.5	23120	19995.1	19353.7	18673.5	22535.4	17115.3	22430.3	20977.1	21625.1	20293.5	18193.6	18525.4	19907.3	20237.2	19581	19919.2	19133.4	18194.7	21260.6	24127.9	33509.7	25545.8	28073.3	27361.4	20861.2	23741.7	29727	29393.7	22148.4	23784.2
M375T407	375.22067	406.5765	Asn-Asn-Lys	[M+H]+	0.816427194921975			Organic acids and derivatives	Carboxylic acids and derivatives	Amino acids, peptides, and analogues	8220.49	8235.18	8295.77	4816.7	6113.79	9322.08	12424.1	10197	8896.15	5591.39	7956.41	14362.6	2087.24	4260.23	11705.2	9837.94	6546.42	4130.61	12479.1	5521.69	4941.88	3640.78	7466.09	6473.55	9298	4756.25	8311.18	10884.5	9615.21	4228.56	5964.6	8572.83	13167.8	10808	8645.93	11005.6	8570.32	2048.65	4926.25
M188T214	188.09100	214.0530	Asn-Gly	[M-H]-	0.788726082399943			Organic acids and derivatives	Carboxylic acids and derivatives	Amino acids, peptides, and analogues	44636.7	53191.7	34591.6	38034.6	54469.2	14603.1	54597	114649	74570.1	106915	123951	67005.7	46406	150788	16827.6	76857.2	100459	38603.6	221582	238667	44245.8	322127	180279	125445	99151.9	189544	117952	126121	12804.7	14274.3	12368.9	13142.3	14173.9	9720.09	10376.5	10171	11723.6	9108.36	8164.37
M318T434_2	318.20084	434.3230	Asn-Gly-Lys	[M+H]+	0.956797423290626			Organic acids and derivatives	Carboxylic acids and derivatives	Amino acids, peptides, and analogues	11833.4	8381.41	9809.25	11635.5	10742.7	7906.98	10982.4	11996.7	9207.5	13078.1	13633.5	8436.08	11726.8	6363.98	9045.3	14095.7	9835.38	10321.9	10321.4	7676.28	7526.86	6611.6	5321.44	7875.08	14775.9	7971.89	7442.89	10873.3	4962.58	10097.6	13562.4	5612.2	8068.29	5780.36	6394.62	5803.77	15742.4	4791.59	5656.02
M426T445	426.24343	444.7870	Asn-His-Arg	[M+H]+	0.800098505996181			Organic acids and derivatives	Carboxylic acids and derivatives	Amino acids, peptides, and analogues	8661.07	880.041	732.843	806.646	10251.7	8768.44	9246.24	8806.98	2296.89	8790.5	8517.41	1280.23	9723.36	3415.5	8368.2	9581.12	2041.71	1790.7	9828.7	9049.94	6614.6	1590.37	12093.3	2921.65	9776.9	2870.58	3253.07	9496.9	7970.79	8232.68	6525.94	5235.49	5682.6	3765.53	6633.75	5117.5	4319.67	6591.95	4399.39
M230T309	230.11293	309.1180	Asn-Pro	[M+H]+	0.956950512438728			Organic acids and derivatives	Carboxylic acids and derivatives	Amino acids, peptides, and analogues	31378.1	4436.98	35842.1	30357.7	31818.5	35230.6	36388.9	37476.4	48036.2	37955.1	7469.01	33280.8	23049.3	21552.6	21626.5	20799.9	25069.6	25167.5	30424	22507.3	21252.2	22910.9	23771.8	23007.2	23208.7	21934.4	21807.8	23110.8	27657.8	49832.9	48868.2	41997.5	48524.9	32064	33890.9	45290.4	49043.4	26463.1	34089.2
M376T282	376.18557	282.3840	Asn-Ser-Arg	[M+H]+	0.714079041523193			Organic acids and derivatives	Carboxylic acids and derivatives	Amino acids, peptides, and analogues	7544.04	8756.67	6547.64	4425.88	5742.79	5498.87	7955.36	7994.63	9595.44	9736.27	8149.38	6524.44	1009.26	3772.55	6989.34	9095.26	8951.35	16816	9503.13	2230.76	3850.06	7599.52	7978.94	8190.15	8042.8	8324.98	5797.81	7379.04	20256.7	26099.2	21563.6	30437.7	23839.3	14285.7	13822.4	22551.9	22411.5	10594.9	8420.08
M290T473	290.14426	472.7070	Asp-Arg	[M+H]+	0.801283152183738			Organic acids and derivatives	Carboxylic acids and derivatives	Amino acids, peptides, and analogues	74455	17731.4	19752.4	21408	28263.2	16819.4	19768.5	26803.3	13914.7	12301.7	23159.8	17132.1	39862.4	13034.6	13586.6	46681.5	33736.6	17905.3	23320.9	11256.4	32937	10927.4	15764.6	16484.3	16005	12635.6	13509.7	15058	17931.1	28209.9	16590.4	18673.8	17243.5	17005.5	18041.9	15821	16459.2	19246.3	18460.2
M295T316	295.12743	316.2950	Aspartame	[M+H]+	0.979057159458162		C11045	Organic acids and derivatives	Carboxylic acids and derivatives	"Amino acids, peptides, and analogues"	19121.6	34280	11128	24550	12716.5	10237.9	17490.2	19521.4	32767.7	36432.9	19397	14007.6	9534.91	17694.4	17267.8	19374.9	22533.2	19545.4	34694.1	17551	10121.5	31400.7	17338.7	21334	21276.1	33075.2	17568	13631.7	8885.62	46900.4	34890.2	19559.9	34599	30908.3	27004.1	28548.4	35060.9	24588.2	27919.4
M132T411	132.02921	411.3650	Aspartic acid	[M-H]-	0.979176532110336	HMDB0000191	C00049	Organic acids and derivatives	Carboxylic acids and derivatives	Amino acids, peptides, and analogues	99441.4	84739.1	60514.6	120843	96762.9	33319.3	49889.5	131110	145771	137518	130344	134504	61735.4	160621	55541.6	68285.5	167540	84054.3	96096.6	140112	85301.7	158080	100230	151905	73319.9	130019	123104	123771	630054	672472	596414	657240	644563	539061	460668	593424	530142	432472	430238
M203T181	203.06942	180.5680	Asp-Asp-Arg	[M+2H]2+	0.744990185622243			Organic acids and derivatives	Carboxylic acids and derivatives	Amino acids, peptides, and analogues	32731.9	30399.6	40693.9	44948.4	43311.3	28896.4	20037.4	46426	44482.9	47518.1	48087.2	40480.7	63992.9	47467.2	48475.2	74264.6	45915	35540.6	36118.1	45772.2	55056.3	77217.7	72209.9	49169.6	31082.5	45158.2	42019.6	45010.3	18089.8	12261.3	13079	26720.9	15239.5	11927.5	24468	27979	17216.8	13064.9	26079.6
M189T320	189.08692	319.7955	Asp-Asp-Lys	[M+2H]2+	0.921221001117494			Organic acids and derivatives	Carboxylic acids and derivatives	Amino acids, peptides, and analogues	7257.25	10324.6	34546.9	12198.8	10660.9	35948.8	6568.19	11768	14843.6	7769.11	7466.82	6940.33	5233.86	10406.7	4654.9	12073.4	10152.1	8514.27	9977.13	25018.5	6286.97	18188.6	10388.3	11429.2	9281.54	15934.1	8701.07	12003.9	18712.4	20174.7	31869.6	18464.3	17503.7	34925.2	32715.1	22755.6	9534.66	9346.15	17230.5
M419T442	419.18752	442.1700	Asp-Glu-Arg	[M+H]+	0.873216995814969			Organic acids and derivatives	Carboxylic acids and derivatives	Amino acids, peptides, and analogues	15480.2	14488.1	15237.1	10411.6	16728.9	14394.2	16271.2	13872	13807	16860.6	18108.9	12690	14649.1	17180.7	16779.6	14738.8	15323.5	10461.7	15189.1	10564.6	7584.63	9200.17	15536.2	11944.8	15098.4	7717.81	10912.3	18265.5	15651	13744.7	12673.1	13468.8	14553.5	14871.8	15186.1	13139.7	12734.2	16377.5	13080.9
M304T476	304.07559	476.2890	Asp-Gly-Asp	[M-H]-	0.82201050838347			Organic acids and derivatives	Carboxylic acids and derivatives	Amino acids, peptides, and analogues	5346.86	5360.28	4795.86	5324.67	5820.61	4815.82	5721.16	5238.3	4209.5	4977.37	4271.78	4468.53	5018.82	4262.71	5217.67	4727.71	5564.04	4913.69	5226.83	4839.07	4187.48	5320.72	4895.92	4617.62	5055.07	5329.93	5313.03	5227.6	5309.1	7386.65	7060.9	5573.29	7626.85	6191.24	6106.66	5845.74	5475.95	4548.09	5817.47
M319T432	319.15932	431.5350	Asp-Gly-Lys	[M+H]+	0.9043014623158			Organic acids and derivatives	Carboxylic acids and derivatives	Amino acids, peptides, and analogues	7502.79	6755.19	6573.07	8151.69	6658.91	5874.44	7929.95	10058.7	6699.06	9271.39	6736.1	7757.69	6668.89	8009.35	1837.42	9987.39	7437.68	5469.36	13355.4	6317.49	4350.87	4664.45	8221.02	8949.97	8667.19	5602.58	8095.79	10407	9749.58	10454.8	9111.26	11198.5	12322.3	7837	9492.85	9873.91	10284.1	9224.36	8175.14
M619T426	619.10620	426.0130	Auranofin	[M+H-C2H4O2]+	0.948760822845876	HMDB0015130	C06836	Organic acids and derivatives	Carboxylic acids and derivatives	Tetracarboxylic acids and derivatives	6908.86	7809.34	8772.02	9461.67	9471.59	7381.93	8591.74	8810.34	11205.2	12268.5	12371.8	9907.77	10148.3	9774.09	8672.66	10542	9255.76	35533.5	10038.9	8654.27	6795.5	9177.33	11346.9	9117.95	8274.42	9216.85	32405.1	8399.04	9204.93	9693.96	6893.1	17651.9	13221.7	6720.82	8892.5	9302	18848.7	9256.14	8832.69
M218T371	218.01624	371.1305	B-Ala-lys	[M+H]+	0.721110375715822	HMDB0060442		Organic acids and derivatives	Peptidomimetics	Hybrid peptides	2697.68	1549.01	3527.54	2211.36	2042.17	478.395	1303.23	1870.89	2335.14	1567.47	1223.18	1597	1243.63	1810.19	1355.87	2011.47	1305.74	2639.2	1132.37	1150.25	1560.39	1922.61	1308.77	1377.8	2372.7	780.481	1579.94	2310.84	1410.51	2574.79	2063.28	1832.03	1986.8	1734.56	2125.31	2258.23	2215.71	1773.88	1680.44
M806T392	806.38328	392.1420	Beauvericin	[M+Na]+	0.852077852812386		C11590	Organic acids and derivatives	Peptidomimetics	Depsipeptides	2330.24	2237.15	1614.79	1914.9	2093.22	1993.24	2231.04	2114.06	2125.11	2069.6	2119.24	2150.22	1066.97	2067.03	1940.07	2164.91	2249.44	1994.73	2115.57	916.117	1631.81	2000.05	2357.62	1736.35	2229.51	1933.38	1989.63	1818.65	5344.26	3607.63	1597.26	4776.1	3312.22	1989.33	9712.1	11970.4	11841.1	6667.62	8003.77
M425T225	425.21224	224.6920	Benazepril	[M+H]+	0.922750258508195	HMDB0014682	C06843	Organic acids and derivatives	Carboxylic acids and derivatives	Amino acids, peptides, and analogues	17382.1	17039.8	14967.9	17723.6	38316.7	15063.6	17243.6	15497.9	18569.1	16061.1	14659	15586.8	14060.8	16365.2	15356.9	4304.15	17933	16115.9	15978.9	14972	13868.2	16036.6	16544.2	16055.7	15264.6	17299.2	14598.8	16220.9	22399.4	29651.6	64887.2	21759.8	25847.7	18248.7	20740.2	24665	34838.4	22474.2	22146.5
M618T449	618.30692	449.0430	Benzoic acid, 3-[[(3-carboxycyclohexyl)amino]carbonyl]-4-[3-[4-[4-(cyclohexyloxy)butoxy]phenyl]propoxy]-	[M+Na]+	0.928396580206171			Organic acids and derivatives	Carboxylic acids and derivatives	Amino acids, peptides, and analogues	10736.9	8396.96	9056.81	7161.46	10883.1	7836.91	9521.79	7730.48	8410.65	8524.3	9416.13	8955.37	8899.33	7728.97	7083.06	9742.87	7604.41	5299.4	11112.4	7976.52	5036.56	7843.14	12041.8	5520.21	8834.67	4581.87	6573.05	7884.33	7174.61	6662.24	6515.55	7123.68	8097.92	4895.02	8665.2	7077.69	7805.8	7105.17	7026.31
M335T203	335.09318	203.0365	Benzylpenicillin	[M+H]+	0.961758664562078	HMDB0015186	C05551	Organic acids and derivatives	Carboxylic acids and derivatives	Amino acids, peptides, and analogues	5837	4772.29	4035.82	5795.6	4930.85	2977.39	5896.21	6335.97	5326.79	4743.23	5412.32	4712.96	4914.15	4113	6080.06	6744.39	6659.5	7585.66	4483.08	4939.59	5324.47	5972.68	4823.39	8479.31	4811.76	7389.28	4150.39	4695.66	5433.03	7651.71	6536.1	6542.99	6327.52	4376.24	5374.13	5796.38	5705.4	5872.86	5144.53
M331T208_2	331.15415	208.3325	Bestatin	[M+Na]+	0.781881316230618		C00732	Organic acids and derivatives	Peptidomimetics	Hybrid peptides	29497.8	29152.5	27891.6	31248.8	36637.2	27663.2	30749.1	43811.2	25323.4	30990.8	29683.5	17626.7	25988.1	28127.7	25199.7	32357.1	30134.3	32698.1	27920.2	20816.1	30473.7	21409	18425.3	23125.4	28013.6	23210	18870.9	29585.8	25419.4	37332.8	25535.8	30310.2	35583.3	23838.1	26507.8	30776	32191.7	25139.2	26644.9
M88T411	88.03958	410.9940	Beta-alanine	[M-H]-	0.837787022066909	HMDB0000056	C00099	Organic acids and derivatives	Carboxylic acids and derivatives	Amino acids, peptides, and analogues	13227.2	13010	9517.14	54353.9	48402.8	9475.83	11234.2	38477.4	13293	61511.6	56113.5	14935.9	8881.46	23216.4	10441.5	10878.3	23470.3	10853.9	13319	28504.8	12250.2	31360	16708.4	21336.2	11384.8	18266.6	13807.1	12106	92331.4	99709.3	97996	98910.8	102332	82262.3	74345.7	86182.9	75448.5	65135.8	67797.8
M103T240	103.03911	240.3710	Beta-hydroxybutyrate	[M-H]-	0.949858098801339	HMDB0000011	C01089	Organic acids and derivatives	Hydroxy acids and derivatives	Beta hydroxy acids and derivatives	157434	134792	130063	135160	145086	120195	117830	162524	71433.9	126092	118441	130214	111085	109263	87767.7	138385	119514	115497	203424	294111	340526	275613	163222	213303	247373	203668	188221	220798	18893.7	20799.8	21814.1	20262.3	17232.8	17158.2	18062	22933.8	20280.8	17912.9	18556
M118T258	118.08580	258.3445	Betaine	[M+H]+	0.99962835594331	HMDB0000043	C00719	Organic acids and derivatives	Carboxylic acids and derivatives	Amino acids, peptides, and analogues	4.94278e+06	4.9376e+06	2.01563e+06	4.10957e+06	5.67228e+06	655963	3.77992e+06	7.74696e+06	1.43363e+07	9.63842e+06	7.55829e+06	8.09956e+06	7.66046e+06	1.39176e+07	1.41512e+06	6.63862e+06	1.27233e+07	2.12306e+06	6.45762e+06	1.41556e+07	2.1856e+06	1.43263e+07	1.33389e+07	1.24911e+07	1.02852e+07	1.31753e+07	1.36113e+07	7.85099e+06	1.36435e+07	1.46896e+07	1.33593e+07	1.388e+07	1.42467e+07	1.34784e+07	1.44443e+07	1.41769e+07	1.46361e+07	1.36222e+07	1.35054e+07
M373T403	373.16924	402.9490	Biocytin	[M+H]+	0.826165360244823	HMDB0003134	C05552	Organic acids and derivatives	Carboxylic acids and derivatives	"Amino acids, peptides, and analogues"	16216.6	12714.1	17099.4	14238.1	14898.8	14697.1	19942.8	21546	15761	20457.5	18589.7	19297.5	18433.5	18140.3	19214.4	11542.1	17676.2	16573.3	17073.3	17088.6	13574.3	15511	15572	17042	16525.5	12502.4	12728.6	15587.5	15745.3	12073.8	20821	16955.5	14156.3	10772.9	10392.2	17130.9	19596.1	11524.7	14835
M909T477	909.43797	476.5120	Biphalin	[M+H]+	0.904106669775331			Organic acids and derivatives	Carboxylic acids and derivatives	Amino acids, peptides, and analogues	1563.77	2360.54	1436.27	2490.66	1846.29	2006.41	4031.13	2647.18	3492.64	1951.1	2033.94	1893.24	2215.84	3673.53	2792.13	2144.89	3016.7	3117.98	1852.27	2595.2	1172.55	1542.5	2674.57	3103.26	2182.66	1812.11	2247.13	3198.3	3157.31	2189.9	1978.9	2347.68	2050.45	2358.78	2478.01	3615.14	1407.16	1451.84	2365.31
M131T329	131.06999	329.4975	Butoxyacetic acid	[M-H]-	0.999898435366521	HMDB0041844		Organic acids and derivatives	Carboxylic acids and derivatives	Carboxylic acids	6326.98	4811.53	5481.27	5082.19	6308.43	4821.36	4665.05	5938.28	5544.58	6495.57	7048.79	6979.52	6472.82	6101.57	5073.32	6852.17	6757.65	6198.59	5671.96	8344.07	4646.22	9875.45	5080.75	7645.67	7416.5	9472.06	6779.51	6242.16	5519.64	3398.25	3633.67	4118.92	4479.38	3350.19	4096.93	3896.1	5327.69	5398.37	4912.33
M116T513	116.07012	513.4290	Captopril	[M+H-C4H6SO]+	0.998462722868142	HMDB0015328	C06867	Organic acids and derivatives	Carboxylic acids and derivatives	Amino acids, peptides, and analogues	225352	368190	200375	356431	217419	165868	318486	212657	258074	177857	371054	242564	94605.2	332079	113400	183043	309053	316815	414274	244482	235502	204308	328278	395944	341663	188218	81475.8	371471	1.15844e+06	1.38837e+06	1.31829e+06	1.3093e+06	1.37047e+06	966162	855204	1.36992e+06	1.17121e+06	933798	1.1558e+06
M225T444_2	225.03831	444.4105	Chorismic acid	[M-H]-	0.89039047935841	HMDB0012199	C00251	Organic acids and derivatives	Carboxylic acids and derivatives	Dicarboxylic acids and derivatives	55380.8	51656.5	54261.5	52231.4	55872.8	12535.9	48489.7	48639.1	26878.2	60692	5550.82	58930.4	47320.6	69662.3	3885.9	424.06	54046.8	61959.2	42190.7	56345.9	72454.6	14782.7	6207.5	50475.8	48642.8	46508.3	49476.1	55164.8	4997.03	4807.41	55919.9	60108.8	64087.8	45748.4	71818.6	63476.1	6604.58	48511.2	43273.8
M359T223	359.18150	223.4865	Cilastatin	[M+H]+	0.907288804789964	HMDB0015535	C01675	Organic acids and derivatives	Carboxylic acids and derivatives	Amino acids, peptides, and analogues	6862.84	7700.15	6891.5	7977.06	7379.15	7054.36	7685.4	8395.44	7622.79	8217.65	7340.67	7572.2	7782.64	1710.37	7027.53	7342.04	8016.04	7946.16	7882.23	8409.64	7151.75	8363.79	8690.22	8959.84	7351.25	8587.52	7413.76	8597.64	10737.4	11145.8	14601.3	12573.6	12989.5	9456.28	11113.4	10438.3	11951	9449.66	7510.7
M132T351	132.06461	351.3180	cis-4-Hydroxy-D-proline	[M+H]+	0.966331409569855	HMDB0060460	C03440	Organic acids and derivatives	Carboxylic acids and derivatives	Amino acids, peptides, and analogues	18700.4	19090.9	20859.2	21980.8	18100.1	26801.2	21180.8	20520	19336	18746.1	17831.8	25347.1	19536.2	17683.8	17751.1	15829.7	15742	14142.9	17845.6	21545.5	19313.3	16080.6	18549.1	19389.6	18887.5	14821	18284.9	16172.5	5284.1	7650.01	5990.08	10999.9	8374.2	8460.81	5856.55	6796.22	5939.91	7609.53	5588.36
M173T451_1	173.00826	450.9160	Cis-aconitate	[M-H]-	0.987726419755612	HMDB0000072	C00417	Organic acids and derivatives	Carboxylic acids and derivatives	Tricarboxylic acids and derivatives	20562.4	41023.4	42258.1	18007.7	27612.4	45572.8	29373.2	24674.7	19303.9	33579.5	40964.6	30699.2	39411.8	36081.5	21330.6	32757.5	34443.5	29609.3	35033.3	29036.6	39320	37788.4	27126.4	26628.5	30122.6	32986.4	39791.3	34574.5	341683	716380	643379	498414	691701	558146	367739	481075	415972	343662	401852
M191T500	191.01874	499.6755	Citrate	[M-H]-	0.971493559891459	HMDB0000094	C00158	Organic acids and derivatives	Carboxylic acids and derivatives	Tricarboxylic acids and derivatives	383033	753015	774920	975756	868981	408777	1.37781e+06	989564	1.37799e+06	409647	1.34058e+06	1.27771e+06	471297	1.3118e+06	933399	783901	752905	941445	494918	1.08417e+06	1.87878e+06	544381	819114	847068	1.45717e+06	1.1187e+06	1.20693e+06	1.2049e+06	1.10549e+06	6.33904e+06	6.60368e+06	2.15726e+06	8.48787e+06	3.67152e+06	6.46698e+06	3.51377e+06	8.78746e+06	6.90449e+06	8.16076e+06
M343T161	343.29424	160.7570	Cocamidoprpylbetaine	[M+H]+	0.994834300218151			Organic acids and derivatives	Carboxylic acids and derivatives	Amino acids, peptides, and analogues	26180.3	36874.6	26040.3	21107.8	21532.2	35135.2	35695.4	45430.5	42788.5	34965.4	18606.7	43155.6	62427.2	41083.2	17208.8	28921.6	21614.7	17885.4	102441	19087.9	8396.78	57772.2	26991	8195.31	25286.1	17763.4	9036.99	11887.5	31422.6	14612.7	5918.72	42455.7	15601.8	9438.5	17929.8	25121.2	40436.4	29794.9	30376.2
M132T145	132.10088	145.2645	Creatine	[M+H]+	0.922548318161483	HMDB0000064	C00300	Organic acids and derivatives	Carboxylic acids and derivatives	Amino acids, peptides, and analogues	156085	72739.8	147190	111739	77679.6	131138	78507.2	139229	132785	115707	121215	97703.3	74336.8	150112	98423.1	109870	117986	93574.2	96863.8	93160.8	84262.9	82072.8	84498.8	99602.8	148395	98385.4	110423	120969	5659.22	3072.08	4421.28	13317.1	4258.07	3280.43	4281.88	3933.36	5502.74	3927.27	10368.4
M114T48	114.09109	47.5685	Creatinine	[M+H]+	0.823768699290912	HMDB0000562	C00791	Organic acids and derivatives	Carboxylic acids and derivatives	Amino acids, peptides, and analogues	4.29222e+06	3.53143e+06	3.34419e+06	3.33327e+06	4.62413e+06	3.57305e+06	2.78468e+06	4.21228e+06	2.83927e+06	2.40194e+06	3.91225e+06	3.26146e+06	2.62271e+06	4.00598e+06	2.14281e+06	3.04283e+06	3.30939e+06	3.16818e+06	3.11032e+06	3.53698e+06	2.61893e+06	3.5916e+06	3.25233e+06	3.06985e+06	2.87562e+06	3.66338e+06	3.15402e+06	3.30144e+06	3.25257e+06	5.09613e+06	2.94012e+06	3.99457e+06	4.35695e+06	2.56016e+06	3.01575e+06	3.48256e+06	3.12766e+06	2.87176e+06	3.00924e+06
[truncated: 1,391 more rows]
[truncated: 13 more columns]
